# Supplementary material for: Sexual coordination in a whole-brain map of prairie vole pair bonding
Source: bioRxiv. 2023 Oct 28:2023.07.26.550685. Originally published 2023 Jul 28. Preprint. [Version 2] doi: 10.1101/2023.07.26.550685 (PMC10402037; doi:10.1101/2023.07.26.550685)
Supplement: Supplement 2 — Supplementary File 2. Statistical comparisons of absolute and relative brain area volumes between male and female prairie voles. Absolute and relative area volumes (normalized to total brain volume) are compared between male and female prairie voles. No statistical differences were found in these sex comparisons. Mean, sd, p-values, and FDR correction of the p-values are presented for each region. [file media-2.xlsx]

## Sheet: TableS2
			Male/Female volume								Area/Whole brain volume Ratio
ROIs	regionLabels	structureOrder	Males.mean	Males.std	Females.mean	Females.std	z	p-value	q-value		Males.mean	Males.stdv	Females.mean	Females.stdv	zval	pval	qval
null	0	0	1.46331e+07	888324	1.462e+07	857224	-0.0592746	0.952733	1		1	0	1	0	0	1	1
root	997	0	1.46331e+07	888324	1.462e+07	857224	-0.0592746	0.952733	1		1	0	1	0	8.71917e-05	0.99993	1
grey	8	100	1.4632e+07	888203	1.4619e+07	857176	-0.0590624	0.952902	1		0.999926	1.57619e-05	0.999929	1.67274e-05	0.00129765	0.998965	1
CH	567	200	7.95695e+06	554652	7.92967e+06	580671	-0.189577	0.849641	1		0.543752	0.0191694	0.542546	0.0272438	-0.00128159	0.998977	1
CTX	688	300	6.50259e+06	464487	6.47201e+06	493063	-0.251041	0.801782	1		0.444401	0.0185867	0.442883	0.0254107	-0.0281982	0.977504	1
CTXpl	695	400	6.25925e+06	454922	6.23322e+06	483347	-0.218062	0.827381	1		0.42774	0.018053	0.426513	0.0247698	0.0112935	0.990989	1
Isocortex	315	500	3.98826e+06	294000	4.00714e+06	320011	0.241773	0.808956	1		0.272598	0.0132403	0.274216	0.017272	1.15068e-05	0.999991	1
FRP	184	600	32359	8684.07	31178.4	8168.8	-0.455612	0.648669	1		0.00220365	0.00055328	0.00213233	0.000540573	0.00701337	0.994404	1
FRP1	68	700	27165	7548.52	25981.2	7291.34	-0.507115	0.612074	1		0.00184951	0.000482285	0.00177708	0.000485186	0.00313028	0.997502	1
FRP2/3	667	800	5194	1186.46	5197.16	1040	0.0100231	0.992003	1		0.000354138	7.50197e-05	0.000355246	6.5772e-05	-0.00066447	0.99947	1
MO	500	900	844026	67230.7	846853	75776.6	0.155642	0.876315	1		0.0577135	0.00366397	0.0579427	0.00423407	-0.000569468	0.997049	1
CUL4	5	1091	281915	185844	65246.3	177546	62758.8	-0.502283	0.615468		0.0130527	0.005113	0.0122402	0.00460717	0.00180341	0.998561	1
MOp	985	1500	409292	36101.1	418115	36418.7	0.967746	0.333171	1		0.0280167	0.00243933	0.028622	0.00222128	-0.00139574	0.998886	1
MOp1	320	1600	67564.7	5928.41	68746.1	5819.95	0.805934	0.420281	1		0.00462816	0.000443897	0.00470585	0.000347367	-0.00120756	0.999037	1
MOp2/3	943	1700	142315	12257.3	144436	12469.4	0.685309	0.493149	1		0.00974601	0.000887807	0.00988725	0.000754597	0.0103177	0.991768	1
MOp5	648	1800	116341	11697.9	119455	11339.2	1.0735	0.283047	1		0.0079603	0.000748505	0.00817655	0.00069922	-0.00411345	0.996718	1
MOp6a	844	1900	71126.2	8127.97	73156.1	7089.27	1.05992	0.289181	1		0.00486526	0.000508205	0.00500875	0.000454681	0.00233842	0.998134	1
MOp6b	882	2000	11944.6	1547.37	12321.3	1216.16	1.09284	0.274463	1		0.000817001	9.69192e-05	0.000843627	7.82798e-05	-0.000515078	0.999589	1
MOs	993	2100	434734	53403.8	428739	50743.2	-0.449878	0.652799	1		0.0296968	0.00310131	0.0293207	0.00298052	-0.000805244	0.997043	1
MOs1	656	2200	95916.1	13186.8	95296.3	12190.7	-0.187779	0.85105	1		0.00655025	0.000779308	0.00651681	0.000731971	-0.00109541	0.999126	1
MOs2/3	962	2300	150175	19875.3	148686	19248.4	-0.296155	0.767112	1		0.0102565	0.00116624	0.010167	0.00115022	-0.0075741	0.993957	1
MOs5	767	2400	130688	17176.6	127708	15894.2	-0.711087	0.477031	1		0.00892584	0.00101261	0.00873289	0.000937484	0.0041401	0.996697	1
MOs6a	1021	2500	53499.1	6297.8	52531.7	5234.64	-0.673384	0.500703	1		0.00365934	0.000400488	0.00359482	0.000315351	0.00229751	0.998167	1
MOs6b	1085	2600	4456.38	567.861	4516.5	420.787	0.492489	0.622374	1		0.000304879	3.60009e-05	0.000309211	2.64722e-05	0.000753237	0.999399	1
SS	453	2700	942046	76942.8	961811	82490.1	0.981683	0.326256	1		0.0644157	0.00435271	0.0658718	0.00535873	-0.00712802	0.994313	1
SSp	322	2800	804935	66941.9	823662	68548.7	1.09685	0.272708	1		0.0550389	0.0037741	0.0564136	0.00448316	-0.00200036	0.998404	1
SSp1	793	2900	10577.3	1065.62	10388.5	1084.63	-0.695831	0.486535	1		0.000723921	7.29922e-05	0.000711378	6.97428e-05	0.00734403	0.99414	1
SSp2/3	346	3000	22497.7	2107.87	22182.5	2231.64	-0.571603	0.567591	1		0.00153898	0.000135691	0.00151894	0.00014251	-0.000288558	0.99977	1
SSp4	865	3100	6528.45	593.586	6480.31	641.066	-0.305482	0.759999	1		0.000446285	3.41906e-05	0.000443701	4.06851e-05	-0.00379563	0.996972	1
SSp5	921	3200	22666.3	2119.11	22749.8	2628.27	0.136254	0.89162	1		0.00154899	0.000117109	0.0015576	0.000170538	0.00352719	0.997186	1
SSp6a	686	3300	15720.1	1535.61	15981.6	1698.62	0.63538	0.52518	1		0.00107503	9.46573e-05	0.00109455	0.000113632	-0.00851866	0.993203	1
SSp6b	719	3400	2550.93	242.377	2560.81	203.213	0.174901	0.861157	1		0.000174459	1.47548e-05	0.000175488	1.4528e-05	0.00289548	0.99769	1
SSp-n	353	3500	36727.7	3462.42	36647.7	5159.93	-0.0715005	0.942999	1		0.00251047	0.000197986	0.00250731	0.000322518	-7.76774e-05	0.999938	1
SSp-n1	558	3600	5174.97	555.075	5127.81	727.55	-0.287204	0.773956	1		0.000354031	3.61283e-05	0.000350765	4.52618e-05	-0.00369944	0.997048	1
SSp-n2/3	838	3700	11493.8	1183.8	11346.6	1622.01	-0.408186	0.683137	1		0.000785984	7.34462e-05	0.000776261	0.000101485	-0.00311411	0.997515	1
SSp-n4	654	3800	4192.14	426.62	4162.03	625.357	-0.221077	0.825033	1		0.000286518	2.474e-05	0.000284775	3.96788e-05	-0.00558622	0.995543	1
SSp-n5	702	3900	8651.69	896.263	8653.72	1330.94	0.00698642	0.994426	1		0.000591032	4.93527e-05	0.000592134	8.49564e-05	0.00429337	0.996574	1
SSp-n6a	889	4000	5922	660.641	6032.31	916.011	0.53972	0.58939	1		0.00040449	3.68744e-05	0.000412716	5.83189e-05	0.00243253	0.998059	1
SSp-n6b	929	4100	1293.14	140.601	1325.16	183.929	0.769771	0.441436	1		8.84156e-05	8.6529e-06	9.06626e-05	1.16114e-05	-0.00255893	0.997958	1
SSp-bfd	329	4200	249043	20900.9	253271	23544.7	0.751349	0.452443	1		0.0170301	0.00121036	0.0173534	0.00161599	-0.00235922	0.998118	1
SSp-bfd1	981	4300	26793.8	2057.11	27394	2509.44	1.03612	0.300147	1		0.00183504	0.000152886	0.00187668	0.000168427	-0.00171734	0.99863	1
SSp-bfd2/3	201	4400	75703.8	6007.18	77198.1	7041.4	0.904804	0.365569	1		0.00518133	0.000401546	0.00528883	0.00047584	-7.40602e-05	0.999941	1
SSp-bfd4	1047	4500	32808.4	3037.08	33367.3	3358.7	0.692814	0.488427	1		0.00224323	0.000178664	0.00228597	0.000227463	-2.35327e-06	0.992349	1
SSp-bfd5	1070	4600	57364.7	5735.89	58197.3	6148.28	0.551801	0.581084	1		0.00391965	0.0003168	0.0039875	0.000421891	7.87667e-05	0.999937	1
SSp-bfd6a	1038	4700	47020.3	4751.52	47624.1	5218.92	0.474006	0.635496	1		0.00321207	0.000253645	0.00326399	0.000368653	-0.00663693	0.994705	1
SSp-bfd6b	1062	4800	9351.72	908.568	9489.97	1007.87	0.565375	0.571819	1		0.000638842	4.65743e-05	0.000650464	7.22272e-05	0.00384532	0.996932	1
SSp-ll	337	4900	103445	12423.4	108934	10608.2	1.92511	0.0542157	1		0.00707525	0.00077263	0.00745841	0.000678066	-0.00278486	0.997778	1
SSp-ll1	1030	5000	10192.6	1438.42	10921	1354.67	2.14381	0.0320483	0.893626		0.000698314	0.000103535	0.00074742	8.7035e-05	-0.00199115	0.997108	1
SSp-ll2/3	113	5100	23917.5	3245.51	25496.9	2918.32	2.08776	0.0368195	0.959708		0.00163807	0.000227728	0.00174525	0.000187059	-0.00119744	0.999045	1
SSp-ll4	1094	5200	8876	1090.79	9365.69	922.128	1.9581	0.0502182	1		0.000607354	7.1006e-05	0.000641252	5.90152e-05	0.000708989	0.999434	1
SSp-ll5	1128	5300	29662	3734.68	31073.2	3129.58	1.6627	0.0963717	1		0.00202748	0.000219682	0.00212784	0.000203285	-0.00164135	0.99869	1
SSp-ll6a	478	5400	25350.4	3343.36	26415.9	2912.78	1.38922	0.164767	1		0.00173177	0.00018948	0.00180903	0.000191273	0.00176416	0.998592	1
SSp-ll6b	510	5500	5446.45	735.903	5661.03	724.875	1.20313	0.228925	1		0.000372258	4.39795e-05	0.000387621	4.73973e-05	0.020167	0.98391	1
SSp-m	345	5600	66812	6360.6	66637.5	8961.79	-0.0879336	0.929929	1		0.00456654	0.000363353	0.00456145	0.000579512	-0.00516976	0.995875	1
SSp-m1	878	5700	9383.59	949.452	9256.12	1196.01	-0.469198	0.638928	1		0.000642157	6.34608e-05	0.000633765	7.81635e-05	-0.00523584	0.995822	1
SSp-m2/3	657	5800	19735.4	2027.91	19395.4	2697.31	-0.563425	0.573146	1		0.00134957	0.000126384	0.00132768	0.000174826	-0.00530193	0.99577	1
SSp-m4	950	5900	6686.21	716.674	6620.56	978.456	-0.300112	0.764092	1		0.000456808	4.11261e-05	0.000453159	6.35796e-05	0.000407283	0.999675	1
SSp-m5	974	6000	16776.3	1825.04	16866.3	2591.38	0.155991	0.87604	1		0.00114572	0.000100484	0.00115438	0.000169184	-0.00654674	0.994776	1
SSp-m6a	1102	6100	11845.6	1306.64	12054.6	1721.22	0.531413	0.595133	1		0.000809219	7.42308e-05	0.000825126	0.000112954	-0.00301812	0.997592	1
SSp-m6b	2	6200	2384.83	254.164	2444.47	312.483	0.821722	0.411235	1		0.000163064	1.57388e-05	0.000167342	2.05213e-05	-0.00657052	0.994758	1
SSp-ul	369	6300	145344	13390.5	148909	14542.9	1.0184	0.308488	1		0.00993857	0.000786648	0.0102003	0.000975051	-0.000681809	0.999456	1
SSp-ul1	450	6400	17136.9	1745.77	17725.3	2143.2	1.22149	0.221899	1		0.00117407	0.000129472	0.00121463	0.000148	-0.00146052	0.998835	1
SSp-ul2/3	854	6500	42408.8	4062.21	43566.4	4395.54	1.10535	0.269006	1		0.00290259	0.000272537	0.00298553	0.000306849	0.000516333	0.999588	1
SSp-ul4	577	6600	15633.4	1620.48	15981.7	1538.58	0.884481	0.376437	1		0.00106849	9.2573e-05	0.00109489	0.000104475	0.000175303	0.99986	1
SSp-ul5	625	6700	37253.9	4111.93	38005.2	4384.12	0.700204	0.4838	1		0.00254486	0.000229069	0.00260247	0.000287178	-0.00510846	0.995924	1
SSp-ul6a	945	6800	27532.1	3032.04	28142	3484.76	0.737017	0.461112	1		0.00188089	0.000169513	0.00192694	0.000229478	0.00917525	0.992679	1
SSp-ul6b	1026	6900	5379.07	557.739	5488.66	673.642	0.699932	0.48397	1		0.000367674	3.2354e-05	0.000375838	4.46775e-05	-0.00226445	0.998193	1
SSp-tr	361	7000	123022	14531.2	128919	9114.55	1.93686	0.0527626	1		0.0084102	0.000879478	0.00883109	0.00060922	-3.53649e-05	0.999972	1
SSp-tr1	1006	7100	13533.8	1902.72	14295.2	1384.85	1.87601	0.0606538	1		0.000927195	0.000137097	0.000978834	8.88371e-05	0.000829157	0.999338	1
SSp-tr2/3	670	7200	35532.3	4715.69	37291	3199.22	1.76516	0.0775377	1		0.00243249	0.000325736	0.00255385	0.0002083	0.00142098	0.998866	1
SSp-tr4	1086	7300	13377.2	1653.03	14064.5	1038.12	1.98181	0.0475008	1		0.000914673	0.000102858	0.000963333	6.83361e-05	-0.00229473	0.998169	1
SSp-tr5	1111	7400	31687.9	4073.57	33214.7	2539.97	1.79147	0.0732178	1		0.00216395	0.000226206	0.00227529	0.000169645	-0.00456941	0.996354	1
SSp-tr6a	9	7500	23418.1	2963.61	24383.2	1996.09	1.53588	0.124568	1		0.00159828	0.000153034	0.00167103	0.000140773	0.000894602	0.999286	1
SSp-tr6b	461	7600	5473	654.341	5670.69	481.46	1.3895	0.164682	1		0.000373606	3.31938e-05	0.000388756	3.54627e-05	0.0101547	0.991898	1
SSs	378	7700	137111	13511.1	138150	16894.5	0.266973	0.78949	1		0.0093768	0.000838171	0.00945818	0.00110257	0.00106708	0.999149	1
SSs1	873	7800	16513.8	1639.49	16673.2	2081.73	0.335757	0.737054	1		0.00113011	0.000109284	0.00114141	0.000135475	0.00137035	0.998907	1
SSs2/3	806	7900	33860.2	3394.27	34214.4	4259.49	0.36281	0.716747	1		0.00231651	0.000219576	0.00234233	0.000277469	-0.00141304	0.998873	1
SSs4	1035	8000	16146.7	1649.1	16279	2027.12	0.282244	0.777756	1		0.00110434	0.000103735	0.0011145	0.000132484	0.0032796	0.997383	1
SSs5	1090	8100	33324	3447.3	33497	4191.2	0.177354	0.85923	1		0.00227842	0.000210575	0.00229336	0.000274761	0.00152682	0.998601	1
SSs6a	862	8200	29603.3	3010.72	29759	3696.5	0.180463	0.856789	1		0.0020235	0.000178104	0.00203757	0.00024302	-0.000225961	0.99982	1
SSs6b	893	8300	7656.07	742.735	7720.88	962.99	0.294351	0.76849	1		0.000523415	4.42857e-05	0.000528579	6.27651e-05	0.000433785	0.999654	1
ILA	44	8400	79360.1	12555.9	78322.8	11876.2	-0.33325	0.738946	1		0.00541253	0.000708761	0.00534119	0.000627859	0.00296511	0.997634	1
ILA1	707	8500	12339.9	1547.84	12248.4	1367.12	-0.253277	0.800054	1		0.00084267	8.56688e-05	0.000836635	6.53717e-05	-0.00112722	0.999101	1
ILA2	747	8600	3916.76	544.993	3988.78	749.86	0.412018	0.680327	1		0.000267155	2.91697e-05	0.000271806	4.37139e-05	-0.00132428	0.998943	1
ILA2/3	556	8700	24294.5	3513.38	24068.3	3598.47	-0.247668	0.804392	1		0.00165738	0.000192881	0.00164179	0.000194284	-0.00301607	0.997594	1
ILA5	827	8800	22576.1	4854.32	22413.2	4538.22	-0.132614	0.894498	1		0.00153793	0.000294185	0.00152587	0.000259145	0.00473281	0.996224	1
ILA6a	1054	8900	13503.1	2485.9	12948.3	2041.97	-1.00019	0.317216	1		0.000920902	0.0001463	0.000883692	0.000113328	-0.00121936	0.999027	1
ILA6b	1081	9000	2729.79	384.614	2655.88	388.275	-0.779236	0.435841	1		0.000186487	2.27212e-05	0.000181394	2.20636e-05	-0.000439793	0.999649	1
GU	1057	9100	62478.5	5698.83	63156.1	6427.64	0.435306	0.66334	1		0.00427628	0.00038911	0.004322	0.000388625	-0.00485058	0.99613	1
GU1	36	9200	11232.2	1109.51	11311.5	1170.34	0.273335	0.784596	1		0.000768641	7.4207e-05	0.000774005	6.99733e-05	0.00613235	0.995107	1
GU2/3	180	9300	15820.2	1580.97	15979.2	1710.02	0.37847	0.705081	1		0.00108276	0.000107797	0.00109341	0.000103736	0.00616483	0.995081	1
GU4	148	9400	4114	397.983	4154.56	448.08	0.37415	0.708293	1		0.00028149	2.63339e-05	0.000284297	2.73742e-05	0.003042	0.997573	1
GU5	187	9500	16333.1	1543.86	16507.4	1733.33	0.414503	0.678506	1		0.00111802	0.000106936	0.00112974	0.000106649	0.00840104	0.993297	1
GU6a	638	9600	12911.8	1134.22	13081.2	1346.06	0.530366	0.595858	1		0.000883897	7.89665e-05	0.000895325	8.33419e-05	-0.00378407	0.990278	1
GU6b	662	9700	2067.07	177.923	2122.22	246.553	0.993055	0.320683	1		0.000141477	1.21032e-05	0.000145228	1.54491e-05	-0.0159692	0.987259	1
VISC	677	9800	45223.8	4493.96	44941.8	4980.05	-0.233017	0.815748	1		0.00309419	0.000294915	0.00307669	0.00032234	0.00506415	0.995959	1
VISC1	897	9900	7900.17	794.313	7879.88	879.42	-0.0953178	0.924062	1		0.000540455	5.10507e-05	0.000539699	5.89575e-05	0.000460963	0.999632	1
VISC2/3	1106	10000	10238.7	1044.36	10237.7	1132.55	-0.00349788	0.997209	1		0.000700561	6.87604e-05	0.000700794	7.25324e-05	-0.000988244	0.999211	1
VISC4	1010	10100	4830.86	495.297	4803.41	534.627	-0.207879	0.835323	1		0.00033051	3.24746e-05	0.000328775	3.41363e-05	-0.000917177	0.999268	1
VISC5	1058	10200	11422.1	1170.88	11288.2	1265.67	-0.431358	0.666208	1		0.000781581	7.79259e-05	0.000772867	8.27445e-05	-0.000846109	0.999325	1
VISC6a	857	10300	9213.38	928.161	9124	1090.14	-0.345354	0.729828	1		0.000630345	6.12441e-05	0.000624504	6.9945e-05	0.000972562	0.999224	1
VISC6b	849	10400	1618.52	153.522	1608.53	209.751	-0.212525	0.831697	1		0.000110737	1.01929e-05	0.000110053	1.3068e-05	-0.00578767	0.995382	1
AUD	247	10500	223561	19241.9	222436	19305.3	-0.231485	0.816938	1		0.0152952	0.00119804	0.0152537	0.00147181	0.00697872	0.994432	1
AUDd	1011	10600	71955.9	6286.34	71717.4	5870.77	-0.155009	0.876815	1		0.00492371	0.000404547	0.00491883	0.000460163	-0.00076022	0.999393	1
AUDd1	527	10700	8506.48	790.931	8528.66	756.215	0.113733	0.90945	1		0.000582352	5.41395e-05	0.000584992	5.85253e-05	-0.00630796	0.994967	1
CUL4	5gr	10720	137198	85161.1	33404.2	81378.4	32268.7	-0.446408	0.655303		0.00599269	0.00257896	0.00560444	0.00233848	0.00420828	0.996642	1
CUL4	5mo	10722	144717	100682	31923.8	96167.8	30605.7	-0.558976	0.576178		0.00705999	0.00254008	0.00663574	0.00227683	0.00095575	0.999237	1
AUDd2/3	600	10800	19077.6	1754.51	19096.8	1657.98	0.0445618	0.964457	1		0.0013059	0.000118649	0.00130959	0.000126336	0.00226287	0.998194	1
AUDd4	678	10900	7511.76	680.797	7523.12	662.034	0.066947	0.946624	1		0.00051406	4.46551e-05	0.000515919	5.04064e-05	-0.00206636	0.998351	1
AUDd5	252	11000	19744.7	1779.89	19639.1	1650.21	-0.243069	0.807952	1		0.00135081	0.000111809	0.00134689	0.000127687	0.00233658	0.998136	1
AUDd6a	156	11100	12840.3	1170.8	12716.4	1092.88	-0.432757	0.665191	1		0.000878167	7.13779e-05	0.000872401	8.7291e-05	0.00236189	0.998115	1
AUDd6b	243	11200	4275.14	377.57	4213.28	362.517	-0.661441	0.50833	1		0.000292424	2.33039e-05	0.00028904	2.87922e-05	-0.00590535	0.995288	1
AUDp	1002	11300	78262.9	7023.09	77758.9	7286.93	-0.280018	0.779463	1		0.00535458	0.000439962	0.00533287	0.000552326	0.000828376	0.999339	1
AUDp1	735	11400	9207.14	877.233	9250.56	947.889	0.189455	0.849737	1		0.000629885	5.46577e-05	0.000634133	6.81674e-05	0.00218939	0.998253	1
AUDp2/3	251	11500	20581.6	1960.07	20581.5	2056.25	-0.000232964	0.999814	1		0.00140818	0.000124004	0.00141139	0.000153312	-0.00254222	0.997972	1
AUDp4	816	11600	9076.83	856.667	9006.84	857.217	-0.325482	0.744817	1		0.000620875	5.2027e-05	0.000617731	6.5023e-05	-0.00152682	0.998484	1
AUDp5	847	11700	22686.2	2073.66	22460.1	2132.58	-0.427659	0.6689	1		0.00155218	0.000131137	0.00154042	0.00016175	-0.00125697	0.998997	1
AUDp6a	954	11800	12607.2	1121.18	12443	1166.49	-0.570014	0.568668	1		0.000862626	7.20318e-05	0.00085364	9.10638e-05	0.000138103	0.99989	1
AUDp6b	1005	11900	4103.93	363.042	4017	367.009	-0.947283	0.343495	1		0.000280833	2.33692e-05	0.000275564	2.85327e-05	-0.000512597	0.999591	1
AUDpo	1027	12000	5619.14	594.905	5423.44	605.628	-1.28334	0.199374	1		0.000384329	3.70454e-05	0.000371711	4.28341e-05	0.00125916	0.998995	1
AUDpo1	696	12100	687.966	80.216	668.75	90.0806	-0.893472	0.371605	1		4.70429e-05	4.98493e-06	4.58293e-05	6.24614e-06	-0.00704915	0.994376	1
AUDpo2/3	643	12200	1499	171.408	1456.53	183.332	-0.943369	0.345492	1		0.000102531	1.08957e-05	9.98059e-05	1.26941e-05	0.00152682	0.996614	1
AUDpo4	759	12300	580.862	64.1926	559.344	77.5835	-1.18344	0.236635	1		3.97151e-05	3.90826e-06	3.83406e-05	5.50287e-06	0.00143887	0.998852	1
AUDpo5	791	12400	1953.41	214.449	1873.44	205.299	-1.50091	0.133378	1		0.000133606	1.34513e-05	0.000128414	1.46743e-05	-0.00597649	0.995231	1
AUDpo6a	249	12500	636	64.2006	613.875	58.7404	-1.42152	0.155165	1		4.3527e-05	4.22142e-06	4.20759e-05	4.17513e-06	0.00033724	0.999731	1
AUDpo6b	456	12600	261.897	29.2567	251.5	25.7832	-1.49716	0.134353	1		1.79066e-05	1.77633e-06	1.72453e-05	1.94013e-06	0.00136302	0.998912	1
AUDv	1018	12700	67723.2	6020.82	67536.5	6554.23	-0.117619	0.90637	1		0.00463256	0.000367151	0.00463029	0.000481554	-0.000667838	0.999467	1
AUDv1	959	12800	8771.07	1017.48	8881.5	873.111	0.45283	0.650671	1		0.000599413	6.11049e-05	0.000608705	6.21027e-05	-0.00186353	0.998513	1
AUDv2/3	755	12900	15351.7	1437.48	15374.2	1538.65	0.0601353	0.952048	1		0.00105003	8.72426e-05	0.00105378	0.000110095	0.00540736	0.995686	1
AUDv4	990	13000	7599.48	700.452	7583.34	736.343	-0.089078	0.92902	1		0.000519865	4.33404e-05	0.000519866	5.36818e-05	-0.00138895	0.998892	1
AUDv5	1023	13100	19886.2	1756.95	19752.7	1930.08	-0.286748	0.774305	1		0.00136055	0.00010999	0.00135446	0.000143611	-0.00588578	0.995304	1
AUDv6a	520	13200	12364.9	1029.27	12252.4	1238.19	-0.388789	0.697432	1		0.000846073	6.59075e-05	0.00084029	9.29727e-05	0.000526224	0.99958	1
AUDv6b	598	13300	3749.93	314.777	3692.28	373.901	-0.657934	0.510581	1		0.000256625	2.06089e-05	0.000253188	2.76914e-05	0.000462821	0.999631	1
VIS	669	13400	338050	31632.1	348712	45307.5	1.08842	0.276408	1		0.0231306	0.00202372	0.0238825	0.00305467	0.000601973	0.99952	1
VISal	402	14100	57266.1	6106.69	56853.4	5700.32	-0.276822	0.781917	1		0.0039193	0.000412984	0.00389713	0.000405548	0.000484096	0.999614	1
VISal1	1074	14200	7367.76	854.882	7455.03	853.469	0.407705	0.68349	1		0.000504611	6.07554e-05	0.000511254	6.25991e-05	-0.00131644	0.99895	1
VISal2/3	905	14300	15276.1	1757.37	15360.6	1686.56	0.194699	0.845628	1		0.00104596	0.000123084	0.00105317	0.0001219	0.00579346	0.995378	1
VISal4	1114	14400	6370.28	706.941	6342.69	632.917	-0.162824	0.870657	1		0.000435987	4.78895e-05	0.000434724	4.47326e-05	-0.00437211	0.996512	1
VISal5	233	14500	16369.4	1786.09	16094.7	1633.71	-0.636859	0.524217	1		0.00111987	0.000116761	0.00110302	0.00011347	0.00303779	0.997576	1
VISal6a	601	14600	8987.28	955.782	8785.25	907.296	-0.861849	0.388771	1		0.000614853	6.25325e-05	0.000602024	6.2226e-05	0.000868386	0.999307	1
VISal6b	649	14700	2895.31	323.437	2815.16	296.749	-1.02448	0.305608	1		0.000198021	2.09089e-05	0.000192929	2.05174e-05	-0.000202847	0.999838	1
VISam	394	14800	47104.8	7087.22	49547.4	6984.59	1.4024	0.160796	1		0.00321534	0.000404459	0.00338908	0.000437706	0	1	1
VISam1	281	14900	6854.97	970.014	7305.16	1098.62	1.75181	0.0798069	1		0.00046835	5.86841e-05	0.000499638	6.94255e-05	0.0010618	0.999153	1
VISam2/3	1066	15000	11374.4	1671.06	12099.8	1806.87	1.6841	0.092163	1		0.000776773	9.79542e-05	0.000827783	0.000115483	-0.000985656	0.999214	1
VISam4	401	15100	4491.83	690.864	4746.53	699.864	1.48331	0.137992	1		0.000306622	3.98776e-05	0.000324734	4.4588e-05	0.00144704	0.998845	1
VISam5	433	15200	12486.6	2064.29	13090	1873.09	1.24411	0.213458	1		0.000851951	0.0001185	0.000895484	0.000118425	0.00169124	0.998651	1
VISam6a	1046	15300	8896.86	1446.12	9221.81	1345.87	0.944838	0.344741	1		0.00060697	8.20911e-05	0.000630619	8.33003e-05	0.000968107	0.999228	1
VISam6b	441	15400	3000.1	466.27	3084.06	444.478	0.749012	0.45385	1		0.000204674	2.57867e-05	0.000210823	2.68235e-05	0.00305311	0.997564	1
VISl	409	15500	24582.9	2416.75	24237.8	3255.2	-0.472059	0.636885	1		0.00168352	0.000169354	0.00166328	0.000241357	-0.00269461	0.99785	1
VISl1	421	15600	2941.24	308.03	2925.25	410.971	-0.172274	0.863222	1		0.000201543	2.2388e-05	0.000200719	3.0295e-05	0.0010637	0.999151	1
VISl23	973	15700	6975	756.678	6927.25	1014.33	-0.208038	0.8352	1		0.000477775	5.30524e-05	0.000475531	7.58265e-05	0.00587638	0.995311	1
VISl4	573	15800	2832.62	304.09	2775.34	406.419	-0.623873	0.532711	1		0.000193956	2.0808e-05	0.000190527	3.03006e-05	0.00297134	0.997629	1
VISl5	613	15900	6706.21	701.419	6571.47	906.249	-0.65638	0.51158	1		0.000459138	4.81369e-05	0.000450923	6.63376e-05	0.0102454	0.991825	1
VISl6a	74	16000	3901.76	372.814	3821.81	482.365	-0.736873	0.4612	1		0.000267153	2.61678e-05	0.00026216	3.50541e-05	-0.00178287	0.998577	1
VISl6b	121	16100	1226.07	111.309	1216.66	152.752	-0.281129	0.778611	1		8.39513e-05	7.92913e-06	8.34214e-05	1.08277e-05	-0.0022863	0.998176	1
VISp	385	16200	158825	15192.7	165358	24471.7	1.29073	0.196799	1		0.0108719	0.00102481	0.0113254	0.00166212	-0.00954162	0.992387	1
VISp1	593	16300	21657.7	2220.18	22742.7	3590.65	1.48236	0.138244	1		0.00148316	0.000155853	0.00155732	0.000241966	-0.00856778	0.993164	1
VISp2/3	821	16400	45082.2	4525.14	47249.3	7245.2	1.45585	0.145434	1		0.00308673	0.000312726	0.00323646	0.000494541	0.00267819	0.997863	1
VISp4	721	16500	20375	1991.04	21331.6	3227.27	1.43765	0.150535	1		0.00139467	0.000133992	0.00146112	0.000220273	0.00231295	0.998155	1
VISp5	778	16600	41652.4	4108.17	43286.2	6577.16	1.19254	0.233049	1		0.00285066	0.000271779	0.00296463	0.000447219	0.0016885	0.998653	1
VISp6a	33	16700	24433.8	2403.62	25049.3	3563.03	0.806274	0.420085	1		0.00167195	0.000156278	0.00171565	0.000241226	-0.00131689	0.998949	1
VISp6b	305	16800	5624.03	574.207	5698.78	724.917	0.453699	0.650046	1		0.000384738	3.66536e-05	0.000390228	4.80181e-05	-0.00197104	0.998427	1
VISpl	425	16900	18292.1	2040.25	18396.6	2824.71	0.166027	0.868136	1		0.00125368	0.000151054	0.00126089	0.000195254	-0.00162339	0.998705	1
VISpl1	750	17000	2498.38	318.694	2522.72	400.995	0.264955	0.791044	1		0.000171251	2.30643e-05	0.000172843	2.71964e-05	0	1	1
VISpl2/3	269	17100	4919.55	608.671	4977.31	799.013	0.32056	0.748544	1		0.000337259	4.48839e-05	0.000341062	5.46005e-05	0.00304733	0.997569	1
VISpl4	869	17200	2044.45	239.375	2046.53	339.382	0.0276941	0.977906	1		0.000140113	1.7541e-05	0.000140278	2.34721e-05	0.00401531	0.996796	1
VISpl5	902	17300	5353.17	590.452	5340.97	836.905	-0.0657763	0.947556	1		0.00036684	4.34935e-05	0.000366153	5.84124e-05	0.00345457	0.997244	1
VISpl6a	377	17400	3108.62	350.487	3133.41	491.437	0.228836	0.818996	1		0.00021302	2.57743e-05	0.000214804	3.43166e-05	-0.00133741	0.998933	1
VISpl6b	393	17500	367.897	45.8899	375.656	57.9341	0.590599	0.554789	1		2.5197e-05	3.23548e-06	2.57458e-05	4.00514e-06	0.00628148	0.994988	1
VISpm	533	17600	31978.6	4538.1	34318.4	7311.24	1.54588	0.122133	1		0.00218683	0.000288929	0.00234674	0.00048618	-0.0110671	0.99117	1
VISpm1	805	17700	5855.17	836.839	6292.22	1244.15	1.6425	0.100487	1		0.000400012	5.0133e-05	0.000429802	7.98026e-05	-0.000774174	0.999382	1
VISpm2/3	41	17800	10479.7	1487.76	11232.6	2379.04	1.51889	0.128789	1		0.000716652	9.47928e-05	0.000768007	0.000157646	0.005326	0.99575	1
VISpm4	501	17900	3067.59	443.334	3246.78	672.789	1.25956	0.207828	1		0.000209782	2.83797e-05	0.000222071	4.47435e-05	-0.000793897	0.999367	1
VISpm5	565	18000	7025.38	1076.16	7595.09	1790.43	1.56564	0.117432	1		0.000480489	6.96988e-05	0.000519563	0.000120921	-0.00130868	0.998956	1
VISpm6a	257	18100	5195.14	754.198	5568.5	1229.01	1.48106	0.13859	1		0.000355571	5.06773e-05	0.00038109	8.3182e-05	-0.00147073	0.998827	1
VISpm6b	469	18200	355.552	52.2423	383.219	78.8481	1.66897	0.0951227	1		2.432e-05	3.37041e-06	2.62119e-05	5.21677e-06	-0.000865448	0.999309	1
ACA	31	18300	296987	42034.4	292697	37671.5	-0.417761	0.676122	1		0.0202637	0.00231265	0.0199882	0.00200036	-0.00617933	0.99507	1
ACAd	39	18900	138982	21152.3	138023	19828.2	-0.180378	0.856856	1		0.00947762	0.00116738	0.00942776	0.00114267	0.000332835	0.999734	1
ACAd1	935	19000	40647.7	4475.89	41615.4	5353.42	0.747012	0.455056	1		0.00277529	0.000220857	0.00284138	0.000284145	-0.000416157	0.999668	1
ACAd2/3	211	19100	48369.7	8220.37	48598.1	8713.97	0.10082	0.919694	1		0.0032975	0.000470161	0.00331884	0.000534818	-0.00653745	0.994784	1
ACAd5	1015	19200	33593.3	8363.61	32093	6655.22	-0.7899	0.429586	1		0.00228557	0.000509432	0.00219233	0.000419899	0.00171628	0.998631	1
ACAd6a	919	19300	14358.5	2269.27	13699.3	1762.5	-1.34102	0.179914	1		0.000981512	0.000145127	0.000937151	0.000109514	-0.00256104	0.997957	1
ACAd6b	927	19400	2012.62	295.005	2017.03	211.637	0.0703795	0.943892	1		0.000137742	1.93789e-05	0.000138053	1.31574e-05	0.00518083	0.995866	1
ACAv	48	19500	158005	21745.1	154674	19362.3	-0.635676	0.524987	1		0.010786	0.00121909	0.0105605	0.000975139	-0.00909714	0.992742	1
ACAv1	588	19600	57480	6595.03	57208	6638.16	-0.163522	0.870108	1		0.00393065	0.000401792	0.00390652	0.000317505	-0.000843818	0.999327	1
ACAv2/3	296	19700	53613.8	8316.78	53268.2	7885.92	-0.161908	0.871378	1		0.00366104	0.000496439	0.00363672	0.000442183	-0.000934838	0.999254	1
ACAv5	772	19800	33567.2	8436.14	31572.4	7060.72	-1.00829	0.313315	1		0.00228262	0.000510908	0.00215395	0.000436431	0.00352383	0.997188	1
ACAv6a	810	19900	11241.1	2226.73	10542.2	1653.76	-1.51688	0.129297	1		0.000767836	0.000142123	0.000720696	0.000103823	-0.00354159	0.997174	1
ACAv6b	819	20000	2102.9	342.613	2083.28	222.962	-0.288232	0.773169	1		0.0001439	2.24619e-05	0.000142574	1.37973e-05	-0.00135036	0.998923	1
PL	972	20100	99617.3	16517.8	99031.7	16102	-0.140178	0.88852	1		0.00679268	0.000955487	0.00676143	0.000944363	-0.000266191	0.999788	1
PL1	171	20200	25425.4	3250.63	25733.5	3352	0.369172	0.711999	1		0.00173479	0.000171247	0.00175825	0.00018855	-0.000848362	0.999323	1
PL2	195	20300	11178.7	1406.06	11225	1418.66	0.128609	0.897667	1		0.000763074	7.66848e-05	0.000766806	7.7389e-05	0.000805377	0.999357	1
PL2/3	304	20400	28585.7	4835.22	28545.2	5395.88	-0.0295595	0.976418	1		0.00194858	0.000278638	0.00194859	0.000333573	8.04832e-05	0.999936	1
PL5	363	20500	23527.3	6263.05	23145	5302.49	-0.260184	0.794722	1		0.0016012	0.000390722	0.0015781	0.000324041	-0.00410166	0.996727	1
PL6a	84	20600	10222.4	1791.22	9716.19	1674.96	-1.19916	0.230466	1		0.000698594	0.000115767	0.000664016	0.000102502	-6.32678e-05	0.99995	1
PL6b	132	20700	677.931	88.6204	666.906	86.1545	-0.501377	0.616106	1		4.6437e-05	6.2258e-06	4.5672e-05	5.81385e-06	-0.0121815	0.990281	1
ORB	714	20800	198458	23459.9	196817	23916.3	-0.273749	0.784278	1		0.0135503	0.00128156	0.013457	0.00137101	-0.0144611	0.988462	1
ORBl	723	21400	76785.3	8728.46	75135.2	9147.67	-0.725329	0.46825	1		0.00525064	0.000555025	0.00514485	0.000598098	-0.000292825	0.999766	1
ORBl1	448	21500	14012.1	1831.24	13892.3	1772.56	-0.265136	0.790905	1		0.000957327	0.00011095	0.000951181	0.000114506	-0.00411929	0.996713	1
ORBl2/3	412	21600	29873.7	3642.23	29225.7	3865.65	-0.679597	0.49676	1		0.00204231	0.00023033	0.00200119	0.00025306	0.00102447	0.999183	1
ORBl5	630	21700	22700.6	2678.81	22061.2	2787.94	-0.919556	0.357805	1		0.00155284	0.000175519	0.00151051	0.000182883	0.00113188	0.999097	1
ORBl6a	440	21800	10174.9	1083.42	9932.88	1170.58	-0.847583	0.39667	1		0.000696516	7.45777e-05	0.000680387	7.97764e-05	0.0055417	0.995578	1
ORBl6b	488	21900	24.069	3.52472	23.125	4.74342	-0.758249	0.448302	1		1.64666e-06	2.31727e-07	1.58387e-06	3.2244e-07	-0.0146942	0.988276	1
ORBm	731	22000	57436.3	8530.22	58058.5	9570.24	0.265342	0.790746	1		0.00391673	0.000472454	0.00396321	0.000563348	-0.00169576	0.998647	1
ORBm1	484	22100	12927	1373.74	13303.4	1565.47	1.01501	0.310099	1		0.000882451	6.54129e-05	0.000909268	8.7024e-05	-0.00095307	0.99924	1
ORBm2	524	22200	5522.72	618.217	5657.47	761.674	0.760131	0.447176	1		0.000377048	3.14455e-05	0.000386442	4.34192e-05	-0.00121292	0.999032	1
ORBm2/3	582	22300	20144.9	2979.08	20404.3	3748.84	0.281308	0.778474	1		0.00137372	0.00016562	0.00139241	0.000229919	-0.00319421	0.997451	1
ORBm5	620	22400	13569.2	3518.74	13655.6	3375.09	0.0986094	0.921448	1		0.000923638	0.000218409	0.000930706	0.000208244	-0.00841489	0.993286	1
ORBm6a	910	22500	5272.48	1009.56	5037.66	950.96	-0.987696	0.323302	1		0.00035987	6.37235e-05	0.000344392	5.96845e-05	-0.0159918	0.987241	1
ORBvl	746	22700	64236.8	8441.42	63623.3	8239.11	-0.293159	0.7694	1		0.00438292	0.000452197	0.00434895	0.000470928	-0.000691293	0.999448	1
ORBvl1	969	22800	15864	2451.04	15876.9	2647.22	0.0197828	0.984217	1		0.00108169	0.00013736	0.00108344	0.000152758	0.00419538	0.996653	1
ORBvl2/3	288	22900	27894.6	4134	27639.4	4005.17	-0.250309	0.802349	1		0.00190229	0.000227674	0.00188875	0.000233852	-0.00197857	0.998421	1
ORBvl5	1125	23000	11228.4	1437.42	11006.6	1466.19	-0.611568	0.540824	1		0.000766725	8.25887e-05	0.000753155	9.12288e-05	-0.00157014	0.998747	1
ORBvl6a	608	23100	9195.69	864.651	9047.22	788.26	-0.707261	0.479404	1		0.000628504	4.66653e-05	0.00061996	5.54252e-05	-0.00276522	0.997794	1
ORBvl6b	680	23200	54.1034	7.51353	53.125	7.93827	-0.501269	0.616182	1		3.70598e-06	5.35583e-07	3.64015e-06	5.47756e-07	0.00662488	0.994714	1
AI	95	23300	167105	14965.1	166864	14661.3	-0.0634392	0.949417	1		0.0114441	0.00108384	0.0114254	0.000933352	-0.00106724	0.999148	1
AId	104	23400	93065.4	9506.45	93099.1	9757.76	0.0136674	0.989095	1		0.00637469	0.000694158	0.00637397	0.000633959	5.35198e-07	1	1
AId1	996	23500	20213.7	1973.27	20429.5	2061.67	0.419176	0.675088	1		0.0013838	0.000138181	0.00139866	0.000131693	0.00108771	0.999132	1
AId2/3	328	23600	42046.3	4561.94	41931.4	4747.52	-0.0966605	0.922996	1		0.00288029	0.000334219	0.00287085	0.00031169	0.00989186	0.992108	1
AId5	1101	23700	23436.6	2704.22	23278.1	2535.89	-0.237142	0.812546	1		0.00160591	0.000198472	0.00159371	0.000166266	0.00152682	0.994474	1
AId6a	783	23800	6963.07	692.138	7045.06	690.36	0.4622	0.643938	1		0.000476914	5.00859e-05	0.000482357	4.466e-05	-0.00395983	0.996841	1
AId6b	831	23900	405.655	35.153	414.969	48.247	0.857141	0.391367	1		2.7776e-05	2.49759e-06	2.8391e-05	2.95841e-06	-0.00145929	0.998836	1
AIp	111	24000	38386.1	3954.42	37498	3741.66	-0.900828	0.36768	1		0.00262806	0.000275822	0.00256836	0.000250751	-0.00170849	0.998637	1
AIp1	120	24100	10417	1096.27	10289.6	1010.76	-0.473181	0.636084	1		0.000713036	7.48554e-05	0.000704649	6.62473e-05	0.0152212	0.987856	1
AIp2/3	163	24200	10884.2	1155.64	10669.9	1059.98	-0.75484	0.450345	1		0.00074517	8.04703e-05	0.000730781	7.07144e-05	-0.00290135	0.997685	1
AIp5	344	24300	9983.69	1084.98	9676.25	1003.02	-1.15038	0.249985	1		0.000683543	7.58276e-05	0.000662879	6.86542e-05	0.0120696	0.99037	1
AIp6a	314	24400	7101.17	721.233	6862.22	714.171	-1.30236	0.192794	1		0.000486307	5.19399e-05	0.000470047	4.82546e-05	0.000958945	0.999235	1
AIv	119	24600	35653.2	3269.59	36267.4	3458.13	0.712868	0.475927	1		0.00244133	0.000231674	0.00248307	0.00022132	-0.00361744	0.997114	1
AIv1	704	24700	6401.31	586.675	6534.56	673.534	0.826557	0.408488	1		0.00043804	3.86607e-05	0.000447388	4.35419e-05	0.00443473	0.996462	1
AIv2/3	694	24800	13977.8	1295.68	14249.5	1388.24	0.791217	0.428817	1		0.00095708	9.13734e-05	0.000975603	8.93505e-05	-8.42227e-05	0.999933	1
AIv5	800	24900	11195.5	1095.85	11351.5	1101.28	0.554675	0.579117	1		0.000766765	7.88942e-05	0.000777151	7.0129e-05	0.0227075	0.981884	1
AIv6a	675	25000	4058.66	431.195	4112.94	433.879	0.49282	0.62214	1		0.000278078	3.17758e-05	0.000281624	2.84552e-05	0.0142801	0.988607	1
AIv6b	699	25100	20	2.36039	18.9688	2.92359	-0.911712	0.36192	1		1.37175e-06	1.78935e-07	1.30061e-06	2.09035e-07	-0.00161468	0.998712	1
RSP	254	25200	320383	43904.7	316277	39805.5	-0.386755	0.698938	1		0.0218445	0.00228399	0.0215975	0.00201946	-0.00200189	0.998403	1
RSPagl	894	25300	23800.7	3812.97	24964.4	3912.7	1.20775	0.227143	1		0.00162494	0.000223963	0.00170585	0.000239271	-0.00259406	0.99793	1
RSPagl1	671	25400	4342.45	659.188	4577.84	735.692	1.34944	0.177195	1		0.000296462	3.88075e-05	0.00031272	4.45642e-05	-0.000686393	0.999452	1
RSPagl2/3	965	25500	6922.52	1127.05	7270.56	1159.61	1.21904	0.222829	1		0.000472668	6.71206e-05	0.000496741	7.04599e-05	0.00961456	0.992329	1
RSPagl5	774	25600	6571.21	1120.17	6872.94	1082.67	1.1016	0.270636	1		0.000448672	6.68314e-05	0.000469696	6.66736e-05	-0.000172295	0.999863	1
RSPagl6a	906	25700	5098.24	846.189	5347.62	893.287	1.15602	0.247672	1		0.000348	4.93747e-05	0.000365516	5.63797e-05	-0.00821346	0.993447	1
RSPagl6b	279	25800	866.241	137.17	895.438	142.338	0.8421	0.399732	1		5.91371e-05	7.96486e-06	6.11753e-05	8.63882e-06	-0.000186784	0.999851	1
RSPd	879	25900	104930	17001	101432	12426.7	-0.935789	0.349382	1		0.00715111	0.000953373	0.00693646	0.000738441	-0.00351987	0.997192	1
RSPd1	442	26000	24589.6	4045.52	23769.4	3239.34	-0.891143	0.372852	1		0.00167617	0.000228679	0.0016247	0.000188262	-0.00265012	0.997886	1
RSPd2/3	434	26100	31186.1	5288.8	29941.3	4091.79	-1.04926	0.29406	1		0.00212537	0.000302001	0.00204712	0.000244815	-0.000780513	0.999377	1
RSPd5	610	26300	31865	6037.28	30503.6	4200.59	-1.04231	0.297266	1		0.00217014	0.000352991	0.00208624	0.00026195	0.0175181	0.986023	1
RSPd6a	274	26400	15350.5	2198.19	15293.1	1878.39	-0.111372	0.911321	1		0.00104713	0.000121146	0.0010466	0.000121466	-0.000485052	0.999613	1
RSPd6b	330	26500	1938.48	290.381	1924.16	241.424	-0.213972	0.830569	1		0.000132304	1.67807e-05	0.000131796	1.67057e-05	0.00262146	0.997908	1
RSPv	886	26600	191653	26634.7	189881	27911.6	-0.256234	0.79777	1		0.0130684	0.00140566	0.0129552	0.00144502	0.0016471	0.998686	1
RSPv1	542	26700	47118.2	5977.63	48726.2	6776.76	1.00321	0.315761	1		0.0032155	0.000317841	0.00332305	0.000323701	-0.00136384	0.998912	1
RSPv2	606	26800	18987.2	2433.85	19419.8	2832.53	0.65356	0.513395	1		0.0012959	0.000131947	0.00132427	0.000139189	0.0155674	0.987579	1
RSPv2/3	430	26900	37258.4	4653.58	37405.2	5794.77	0.110408	0.912086	1		0.00254336	0.000252121	0.00255109	0.000301566	-0.00310746	0.997521	1
RSPv5	687	27000	61308.4	10724.6	58774	11628.6	-0.880763	0.378446	1		0.00417816	0.000614734	0.00401053	0.000693558	-0.000294148	0.999765	1
RSPv6a	590	27100	24682	5558.52	23375.6	3761.62	-1.10207	0.270432	1		0.00167893	0.000331714	0.00159708	0.00022872	-0.00199952	0.998405	1
RSPv6b	622	27200	2298.79	482.228	2180	288.399	-1.20689	0.227475	1		0.000156573	2.90578e-05	0.000149167	1.85136e-05	-0.00358333	0.997141	1
PTLp	22	27300	102560	11962.6	105619	9330.09	1.1329	0.257257	1		0.00700985	0.000719866	0.00723318	0.000609273	0.0036216	0.99711	1
PTLp1	532	27400	14064	1610.98	14717.2	1468.58	1.69176	0.0906917	1		0.000962148	0.000105938	0.00100773	9.57675e-05	0.00152682	0.996711	1
PTLp2/3	241	27500	25912.8	3132.43	26873.4	2505	1.34975	0.177095	1		0.00177187	0.000200041	0.00184035	0.000164711	-0.00462384	0.996311	1
PTLp4	635	27600	8828.41	1071.75	9072.81	804.704	1.02697	0.304434	1		0.000603459	6.64069e-05	0.000621419	5.339e-05	-0.000245889	0.999804	1
PTLp5	683	27700	29621.9	3637.39	30333.2	2765.24	0.87489	0.381634	1		0.00202387	0.000214333	0.00207715	0.000178462	0.0168423	0.986562	1
PTLp6a	308	27800	17730.7	2215.15	18109.7	1798.64	0.751664	0.452253	1		0.00121115	0.000125906	0.0012403	0.000119023	0.000406853	0.999675	1
PTLp6b	340	27900	6402.03	773.465	6512.91	637.438	0.62385	0.532726	1		0.000437344	4.37609e-05	0.000446223	4.3907e-05	5.9845e-05	0.999952	1
TEa	541	28000	102472	8414.64	101059	8581.06	-0.656366	0.511589	1		0.00701106	0.000526127	0.00692773	0.000627399	-0.0019114	0.998475	1
TEa1	97	28100	15593	1739.71	15616.2	1501.21	0.0554524	0.955778	1		0.00106585	0.000106468	0.00107018	0.000104527	-0.000281691	0.999775	1
TEa2/3	1127	28200	24588.9	2172.92	24294.9	2478.65	-0.498094	0.618418	1		0.0016824	0.00013819	0.00166517	0.000175015	0.0176686	0.985903	1
TEa4	234	28300	8873.59	775.793	8708.09	842.862	-0.806773	0.419797	1		0.000607157	4.92826e-05	0.000596947	6.07827e-05	-0.00250923	0.997998	1
TEa5	289	28400	32364	2663.57	31743.4	2589.84	-0.932138	0.351265	1		0.00221458	0.00017023	0.00217621	0.000192367	-0.00226066	0.998196	1
TEa6a	729	28500	15702.8	1105.73	15449.6	1080.75	-0.912313	0.361604	1		0.00107493	7.49916e-05	0.00105931	8.46257e-05	0.000628416	0.999499	1
TEa6b	786	28600	5349.41	363.907	5246.78	339.467	-1.14922	0.250467	1		0.000366148	2.41044e-05	0.000359907	2.92317e-05	-0.00367272	0.99707	1
PERI	922	28700	37363.5	2658.16	36938.8	2353.67	-0.663414	0.507066	1		0.00255778	0.000184298	0.00253179	0.000176558	-0.00466595	0.996277	1
PERI6a	335	28800	5041.31	319.404	4981.94	263.71	-0.798424	0.424625	1		0.000345369	2.57617e-05	0.00034166	2.37945e-05	-0.000564533	0.99955	1
PERI6b	368	28900	2055.72	118.228	2028.88	118.884	-0.882971	0.377252	1		0.000140843	9.99599e-06	0.000139131	1.02837e-05	0.0101692	0.991886	1
PERI1	540	29000	7889.83	712.203	7833.31	626.237	-0.332819	0.739271	1		0.000539501	4.22812e-05	0.000536567	4.088e-05	0.0113911	0.990911	1
PERI5	692	29100	10992.2	754.432	10851.5	641.93	-0.787842	0.430789	1		0.000752837	5.73853e-05	0.000743988	5.25752e-05	-0.00061045	0.999513	1
PERI2/3	888	29200	11384.4	880.793	11243.2	799.309	-0.658845	0.509996	1		0.000779227	5.98639e-05	0.00077044	5.65371e-05	-0.00233664	0.998136	1
ECT	895	29300	96207.1	8570.05	94425	9260.02	-0.790186	0.429419	1		0.0065824	0.000549338	0.00647078	0.000640837	0.00272368	0.997827	1
ECT1	836	29400	19643.3	1950.15	19410.4	2080.99	-0.458802	0.646376	1		0.00134318	0.000117782	0.00132968	0.000138949	-0.0166797	0.986692	1
ECT2/3	427	29500	31365.7	3022.42	30793.2	3508.15	-0.69282	0.488422	1		0.00214595	0.00019547	0.00211006	0.000240555	0.00047583	0.99962	1
ECT5	988	29600	29042	2643.95	28372.5	2705.53	-0.989686	0.322328	1		0.0019873	0.000173925	0.00194464	0.000190826	0.00327037	0.997391	1
ECT6a	977	29700	12672.8	1011.94	12422.3	952.66	-1.00784	0.313532	1		0.000867426	6.84185e-05	0.00085144	6.87717e-05	0.0013929	0.998889	1
ECT6b	1045	29800	3483.14	220.533	3426.62	186.505	-1.09458	0.2737	1		0.000238545	1.65679e-05	0.000234952	1.59596e-05	0.0062684	0.994999	1
OLF	698	29900	1.05767e+06	128943	1.04158e+06	149698	-0.453864	0.649927	1		0.072146	0.0062063	0.0711584	0.00859908	-0.0114659	0.990852	1
MOB	507	30000	225923	77597.3	228184	93030.2	0.100544	0.919913	1		0.0153023	0.0047322	0.0155052	0.00601422	0.0167801	0.986612	1
MOBgl	212	30100	58598.6	19563.6	58767.9	23833.5	0.0293548	0.976582	1		0.00396729	0.00118362	0.00399465	0.00154158	0.00774113	0.993824	1
MOBgr	220	30200	56658.6	21825.2	57204.9	24522.6	0.0919427	0.926744	1		0.00383865	0.00135827	0.003886	0.00159249	-0.000625515	0.999501	1
MOBipl	228	30300	10053.6	4219.87	10300.8	4857.29	0.205517	0.837168	1		0.000680748	0.000265183	0.000698788	0.000316003	-0.00152682	0.999581	1
MOBmi	236	30400	10876.6	3989.29	11171.5	4806.57	0.253897	0.799575	1		0.00073714	0.000247655	0.000758513	0.000311804	0.000423976	0.999662	1
MOBopl	244	30500	62915.6	19883.3	64072.4	24945.4	0.194353	0.8459	1		0.00426436	0.00120452	0.00435402	0.00160991	0.0117836	0.990598	1
AOB	151	30600	15764.4	7395.78	15723.1	8127.98	-0.0201724	0.983906	1		0.00106544	0.000472048	0.0010736	0.000545762	0	1	1
AOBgl	188	30700	3561.14	1607.08	3486.75	1673.11	-0.171835	0.863568	1		0.000240797	0.000102312	0.000238147	0.000112019	0.000928295	0.999259	1
AOBgr	196	30800	3080.66	1782.92	3067.62	2062.07	-0.0239583	0.980886	1		0.000207532	0.000115178	0.000209245	0.000138974	-0.0018175	0.99855	1
AOBmi	204	30900	3488.9	1605.32	3504.22	1666.42	0.0349533	0.972117	1		0.000235841	0.000102254	0.000239273	0.000111337	0.00397273	0.99683	1
AON	159	31000	154245	20527.6	155690	22928.2	0.261011	0.794084	1		0.0105187	0.00100278	0.0106296	0.00130521	-0.00138326	0.998896	1
AONd	167	31100	9597.9	1352.98	9797.22	893.944	0.720418	0.471268	1		0.00065521	7.3692e-05	0.000670808	5.55216e-05	-0.0019148	0.998472	1
AONe	175	31200	9024.14	2407.05	8860.28	2105.13	-0.245027	0.806436	1		0.000614483	0.000149928	0.000606522	0.000138751	-0.00162825	0.998701	1
AONl	183	31300	19107.7	2866.98	19231.8	2140.25	0.198411	0.842723	1		0.00130338	0.000152459	0.00131674	0.000136911	-0.00540978	0.995684	1
AONm	191	31400	27421.2	6038.76	28383.5	7632.93	0.536853	0.591369	1		0.00186763	0.000365026	0.00192805	0.000462009	-0.00326594	0.997394	1
AONpv	199	31500	21628.7	2881.25	21689.1	3638.15	0.0740396	0.940979	1		0.00147591	0.000150285	0.00148068	0.000216212	-0.00192956	0.99846	1
AON1	160	31600	63999.6	7631.43	64154.7	8685.43	0.0739412	0.941057	1		0.00436572	0.000355843	0.00438193	0.000489745	-0.00180649	0.998559	1
TT	589	31800	76125.4	11766.8	76708.2	16647.1	0.15107	0.879921	1		0.00518848	0.000636205	0.00521944	0.000976628	-0.00356802	0.997153	1
TTd1	1034	32100	16106	1991.83	16268	2817.52	0.256844	0.797299	1		0.00109896	9.92551e-05	0.00110891	0.000158433	-0.000694026	0.999446	1
TTd2	1042	32200	18555	2710.59	18609.9	3634.51	0.0648192	0.948318	1		0.00126489	0.000140149	0.00126751	0.000210509	-0.00607119	0.995156	1
TTd3	1050	32300	14363.3	2692.67	14361.9	3324.38	-0.00165147	0.998682	1		0.000977959	0.000151238	0.000976865	0.000197642	-0.00193416	0.998457	1
TTd4	1059	32400	4038.03	1067.82	4039.66	1083.45	0.00584849	0.995334	1		0.000274578	6.49648e-05	0.000274287	6.44645e-05	-0.00177245	0.998586	1
TTv1	1067	32700	10643.3	1499.71	10753	2526.57	0.191402	0.848211	1		0.000725928	8.30549e-05	0.000731466	0.000152261	-0.000226625	0.999819	1
TTv2	1075	32800	8322.03	1562.69	8479.34	2431.36	0.273548	0.784432	1		0.000567116	9.42517e-05	0.000575704	0.000150071	-0.00151427	0.998792	1
TTv3	1082	32900	4097.83	878.648	4196.41	1302.62	0.312901	0.754356	1		0.000279045	5.38877e-05	0.000284695	8.11691e-05	-0.00275418	0.997802	1
DP	814	33000	14317.7	2405.78	14344.2	2692.93	0.0403132	0.967843	1		0.000975628	0.000131284	0.000976822	0.00015093	-0.00125136	0.999002	1
DP1	496	33100	3900.93	503.913	3913.06	559.385	0.0920305	0.926674	1		0.000266221	2.60701e-05	0.000267078	2.99186e-05	0.000792652	0.999368	1
DP2/3	360	33300	5337.1	824.266	5318.06	971.444	-0.0804874	0.93585	1		0.000363782	4.32195e-05	0.000362406	5.59076e-05	0.000492115	0.999607	1
DP5	646	33400	4079.79	991.539	4120.91	1092.78	0.149109	0.881468	1		0.000277572	6.00687e-05	0.000279847	6.53456e-05	-0.00303525	0.997578	1
DP6a	267	33500	999.862	264.754	992.125	253.871	-0.123769	0.901498	1		6.80527e-05	1.60745e-05	6.74909e-05	1.51018e-05	-0.000199612	0.999841	1
PIR	961	33600	394471	31469.4	378085	35592.2	-1.89311	0.0583429	1		0.026999	0.00206733	0.0259133	0.00249237	0.000597197	0.999524	1
PIR1	276	33800	142431	10937.9	136954	12846.1	-1.78557	0.074169	1		0.00974766	0.00070264	0.00938517	0.000883444	-0.00217995	0.998261	1
PIR2	284	33900	114723	9158.62	109726	10086.3	-2.01808	0.0435829	1		0.00785002	0.000575023	0.00751991	0.000703589	-0.000186784	0.999851	1
PIR3	291	34000	137317	11802.8	131405	13003.2	-1.84357	0.0652457	1		0.00940136	0.000815161	0.00900817	0.000927099	0.00574025	0.99542	1
NLOT	619	34100	10124.8	910.55	9967	1020.52	-0.637796	0.523607	1		0.000693347	6.22776e-05	0.00068334	7.33757e-05	-0.00668504	0.994666	1
NLOT1	260	34300	4255.21	360.826	4190.44	433.211	-0.635766	0.524929	1		0.000291433	2.51999e-05	0.000287356	3.17468e-05	-0.000292665	0.999766	1
NLOT2	268	34400	3461.83	322.514	3409.31	352.309	-0.607091	0.54379	1		0.000237067	2.19543e-05	0.000233731	2.52056e-05	0.00734258	0.994142	1
NLOT3	1139	34500	2407.76	253.16	2367.25	257.365	-0.624303	0.532429	1		0.000164847	1.70146e-05	0.000162253	1.79036e-05	-0.00051715	0.999587	1
COA	631	34600	74534.1	6610.89	73032.2	7894.77	-0.818206	0.41324	1		0.00510224	0.000443624	0.0050081	0.000579841	-0.00152682	0.998837	1
COAa	639	34700	14736.2	1293.14	14501.8	1388.44	-0.682904	0.494667	1		0.00100974	9.57594e-05	0.000994237	0.000101293	-0.00239823	0.998086	1
COAa1	192	34800	6908.76	568.479	6791.12	627.596	-0.768989	0.4419	1		0.000473364	4.24554e-05	0.000465649	4.65324e-05	0.00152682	0.997071	1
COAa2	200	34900	7827.48	740.324	7710.62	774.994	-0.601666	0.547397	1		0.000536375	5.42971e-05	0.000528588	5.5687e-05	-0.00494303	0.996056	1
COAp	647	35100	59783.4	5741.3	58516.8	6819.49	-0.799986	0.423719	1		0.00409151	0.000377302	0.00401292	0.000497616	-0.00258697	0.997936	1
COApl	655	35200	29442.8	2688.92	28793.7	3537.81	-0.824699	0.409543	1		0.0020152	0.000177131	0.0019741	0.000252002	0.00308584	0.997538	1
COApl1	216	35500	8753.62	787.816	8496.91	887.327	-1.20828	0.226939	1		0.000599469	5.53263e-05	0.000582678	6.57613e-05	-0.00152682	0.998723	1
COApl2	224	35600	9891.14	883.443	9657.78	1180.39	-0.890048	0.37344	1		0.000677275	6.10275e-05	0.000662109	8.40232e-05	-0.00011575	0.999908	1
COApl3	232	35700	10798	1112.99	10639	1541.52	-0.480537	0.630846	1		0.000738454	6.79536e-05	0.000729309	0.0001072	-0.000776092	0.999381	1
COApm	663	35800	30340.6	3215.03	29723.1	3600.69	-0.717271	0.473207	1		0.00207631	0.000211963	0.00203883	0.000266121	0.00457545	0.996349	1
COApm1	240	36100	6950.17	753.978	6826.59	822.467	-0.61902	0.535903	1		0.000475903	5.23465e-05	0.000468454	6.26147e-05	-0.00100894	0.999195	1
COApm2	248	36200	7570.31	798.719	7428.22	913.082	-0.654533	0.512769	1		0.00051816	5.35915e-05	0.000509613	6.80559e-05	-0.00647103	0.994837	1
COApm3	256	36300	15820.1	1698.77	15468.2	1911.15	-0.77442	0.438682	1		0.00108225	0.000108428	0.00106076	0.000138352	0.022246	0.982252	1
PAA	788	36400	18406.9	1663.72	17891.9	2438.55	-0.955467	0.339342	1		0.00126083	0.000120163	0.00122644	0.000168857	-0.00176947	0.998588	1
PAA1	408	36600	7500.45	697.493	7220.75	884.854	-1.34992	0.177041	1		0.00051384	5.10667e-05	0.000495042	6.24152e-05	-0.00135963	0.998915	1
PAA2	416	36700	5152.21	465.773	5014.84	678.828	-0.911002	0.362294	1		0.000353035	3.47627e-05	0.000343782	4.73146e-05	-0.00152682	0.999091	1
PAA3	424	36800	5754.28	527.025	5656.34	921.481	-0.519567	0.603365	1		0.000393954	3.60182e-05	0.000387613	6.23241e-05	0.000918185	0.999267	1
TR	566	36900	32981.2	3651.74	31579.9	4038.73	-1.41771	0.156274	1		0.00225709	0.000243962	0.00216301	0.000266028	0.000604982	0.999517	1
TR1	1140	37100	11546	1337.19	11116.7	1476.07	-1.18449	0.236221	1		0.000790092	8.95734e-05	0.000761574	9.89799e-05	0.00152682	0.994933	1
TR3	1142	37300	21435.3	2341.12	20463.2	2602.95	-1.53326	0.125211	1		0.001467	0.000156264	0.00140144	0.000169782	-0.0120952	0.99035	1
HPF	1089	37400	1.21333e+06	75733.3	1.1845e+06	67974.8	-1.57317	0.11568	1		0.0829962	0.0040771	0.0811386	0.00435994	-0.000767276	0.999388	1
HIP	1080	37500	665726	48168.5	646220	35160.9	-1.82693	0.0677101	1		0.0455192	0.00244868	0.0442788	0.00251074	0.000810094	0.999354	1
CA	375	37600	457302	33127.3	445220	23166.3	-1.67128	0.0946668	1		0.0312705	0.0017386	0.030519	0.0018847	-0.0131977	0.98947	1
CA1	382	37700	270188	20146.9	263778	15315.1	-1.41189	0.157981	1		0.018475	0.00107868	0.0180777	0.00114857	-0.000229606	0.999817	1
CA1slm	391	37800	71856	5727.92	69307.1	4112.46	-2.0249	0.0428779	1		0.00491446	0.000333739	0.00475046	0.00031684	0.00146634	0.99883	1
CA1so	399	37900	55568.8	4781.59	54997.2	3795.73	-0.522307	0.601456	1		0.00379638	0.000223041	0.00376773	0.000257709	0.001618	0.998709	1
CA1sp	407	38000	56691.5	3709.47	55348.5	3031.47	-1.56344	0.117949	1		0.00387932	0.000230538	0.00379343	0.000231953	-0.000699488	0.999442	1
CA1sr	415	38100	86071.6	6739.35	84125.3	4999.75	-1.29314	0.195962	1		0.00588482	0.000362573	0.00576604	0.000384244	0.000149726	0.999881	1
CA2	423	38200	22370	2106.94	21888.6	1457.02	-1.06568	0.286567	1		0.00152774	9.64511e-05	0.00150027	0.000110188	0.00152682	0.999881	1
CA2slm	431	38300	5273.48	494.087	5098.84	329.693	-1.66743	0.0954291	1		0.00036022	2.36116e-05	0.000349694	2.79328e-05	-0.00152682	0.995822	1
CA2so	438	38400	5678.38	509.203	5621.25	387.562	-0.504191	0.614127	1		0.000387958	2.48528e-05	0.000385351	3.00592e-05	0.00820757	0.993451	1
CA2sp	446	38500	4029.17	366.45	3954.91	278.06	-0.912723	0.361388	1		0.00027523	1.7159e-05	0.000271028	2.01899e-05	0.00715742	0.994289	1
CA2sr	454	38600	7389	782.917	7213.56	521.191	-1.06365	0.287489	1		0.000504328	3.56848e-05	0.000494193	3.56255e-05	-0.00376272	0.996998	1
CA3	463	38700	164744	12411.4	159553	8770.28	-1.91986	0.0548759	1		0.0112678	0.000701186	0.0109411	0.00076316	0.000130641	0.999896	1
CA3slm	471	38800	2243.83	269.915	2201.91	159.555	-0.777979	0.436581	1		0.000153307	1.55339e-05	0.000151095	1.38654e-05	6.72851e-05	0.999946	1
CA3slu	479	38900	10391.6	821.408	9992.34	564.9	-2.2562	0.0240581	0.759095		0.000710525	4.40385e-05	0.000685052	4.61708e-05	0.00225897	0.998198	1
CA3so	486	39000	58031.5	4372.76	56809.2	3230.5	-1.26271	0.206693	1		0.00396868	0.000239707	0.00389533	0.000274252	0.0034932	0.997213	1
CA3sp	495	39100	48517.9	3690.36	47177.1	2648.7	-1.66028	0.0968587	1		0.00331802	0.000202302	0.0032346	0.00022171	0.0171787	0.986294	1
CA3sr	504	39200	45559.1	3585.73	43372.3	2566.14	-2.79548	0.00518234	0.194176		0.00311722	0.000223904	0.00297501	0.000227797	-0.00456361	0.996359	1
DG	726	39300	199301	15594.1	191803	13168.3	-2.04627	0.0407302	1		0.0136257	0.000808565	0.0131312	0.000742849	0.000592118	0.999528	1
DG-mo	10703	39400	120090	9973.31	116213	8261.04	-1.67206	0.0945117	1		0.00820693	0.000480299	0.00795472	0.000447811	-0.000192776	0.999846	1
DG-po	10704	39500	32549.3	2295.38	30846.9	2122.51	-3.03809	0.00238083	0.0920845		0.00222925	0.000172311	0.00211351	0.000147446	0.000411897	0.999671	1
DG-sg	632	39600	46661.8	3940.69	44743.3	3155.51	-2.12251	0.0337953	0.900456		0.00318949	0.000204451	0.003063	0.000176062	-0.00533595	0.995743	1
FC	982	41000	5276.97	718.129	5433.91	624.7	0.958404	0.337859	1		0.000360192	3.87706e-05	0.000371449	3.44646e-05	0.00402512	0.996788	1
IG	19	41100	3846.59	471.037	3763.19	430.074	-0.746666	0.455265	1		0.000262855	2.66604e-05	0.000257087	2.16048e-05	0.000165766	0.999868	1
RHP	822	41200	547605	37649.2	538282	40866.6	-0.932867	0.350889	1		0.037477	0.00243445	0.0368598	0.00247288	-0.00568635	0.995463	1
ENT	909	41300	301283	25531.6	295725	25848.2	-0.847643	0.396637	1		0.0206111	0.00159711	0.0202554	0.00166794	0.000204646	0.999837	1
ENTl	918	41350	218293	19052.6	213281	18467.8	-1.0471	0.295051	1		0.0149321	0.00118477	0.0146092	0.00120003	0.00264412	0.99789	1
ENTl1	1121	41400	41121.6	3911.22	40495	3850.83	-0.637321	0.523916	1		0.00281181	0.000234213	0.00277334	0.00024636	0.00371771	0.997034	1
ENTl2	20	41500	1550.9	148.918	1502.31	148.478	-1.27389	0.202704	1		0.000106097	9.61229e-06	0.000102933	1.01211e-05	0.00325901	0.9974	1
ENTl2/3	999	41600	4764.1	434.636	4676.88	401.862	-0.80774	0.419241	1		0.000326275	3.18222e-05	0.000320621	2.9923e-05	-0.0122106	0.990258	1
ENTl2a	715	41700	21696.2	2125.33	21277.9	2056.63	-0.790256	0.429378	1		0.00148353	0.000128467	0.00145739	0.000133661	-0.00195349	0.998441	1
ENTl2b	764	41800	23688.3	2323.11	23214.6	2234.62	-0.82084	0.411738	1		0.00161999	0.000143394	0.00158998	0.000144528	-0.00152682	0.998377	1
ENTl3	52	41900	32461	2904.83	31760.9	2895.36	-0.945899	0.3442	1		0.00222007	0.000177043	0.00217561	0.000190398	-0.00211581	0.998312	1
ENTl4	92	42000	14056.3	1283.4	13689.7	1260.85	-1.12925	0.25879	1		0.000961516	8.09267e-05	0.000937678	8.21938e-05	0.00637635	0.994912	1
ENTl4/5	312	42100	6262.1	610.827	6125.03	541.365	-0.925433	0.354741	1		0.000429177	4.73711e-05	0.000420152	4.33508e-05	0.00152682	0.995822	1
ENTl5	139	42200	33309.6	2927.58	32338	2879.54	-1.3109	0.189891	1		0.00227877	0.000185281	0.00221481	0.000184704	-0.00152682	0.997549	1
ENTl6a	28	42400	34931.2	2993.13	33917.2	3151.66	-1.28674	0.198186	1		0.00239001	0.00019244	0.00232312	0.00020495	0.0030724	0.997549	1
ENTl6b	60	42500	4451.34	378.499	4283.72	321.565	-1.89022	0.0587282	1		0.000304857	2.72002e-05	0.000293514	2.20416e-05	0.00346556	0.997235	1
ENTm	926	42700	74700.7	6711.66	74323	7652.47	-0.205384	0.837272	1		0.00511089	0.000425857	0.00508919	0.000484731	-0.0138059	0.988985	1
ENTm1	526	42800	19904.7	1834.44	20146.6	2080.64	0.485377	0.627409	1		0.00136193	0.000117563	0.0013796	0.000133373	-0.000378493	0.999698	1
ENTm2	543	42900	19365.2	1669.06	19371	1921.08	0.0127159	0.989854	1		0.00132496	0.000105542	0.00132649	0.000122626	-0.00143704	0.998853	1
ENTm2a	468	43000	559.69	76.1123	553.938	73.4355	-0.305896	0.759684	1		3.83443e-05	5.40925e-06	3.79807e-05	5.15556e-06	-0.00768822	0.993866	1
ENTm2b	508	43100	483.517	67.8089	471.219	61.4527	-0.752611	0.451684	1		3.31231e-05	4.80329e-06	3.23029e-05	4.2708e-06	-0.0130321	0.989602	1
ENTm3	664	43200	16766.3	1706.59	16478.3	1853.24	-0.631075	0.527991	1		0.00114658	0.000105315	0.00112819	0.000117296	-0.0106885	0.991472	1
ENTm4	712	43300	2207.9	218.881	2163.12	249.788	-0.737454	0.460847	1		0.000151055	1.40122e-05	0.000148092	1.59241e-05	-0.000776765	0.99938	1
ENTm5	727	43400	5118.79	497.114	5024.72	563.026	-0.690528	0.489862	1		0.000350315	3.28082e-05	0.000344049	3.59979e-05	-0.0014549	0.998839	1
ENTm6	743	43600	10294.6	1016.9	10114.1	1180.29	-0.644658	0.519149	1		0.000704578	6.77276e-05	0.000692491	7.50425e-05	-0.0124878	0.990036	1
ENTmv	934	43700	8289.62	1085.41	8120.91	1098.7	-0.611536	0.540845	1		0.00056811	7.89228e-05	0.00055704	7.98552e-05	0.00187479	0.998504	1
ENTmv1	259	43800	3801.31	503.67	3746	518.197	-0.429314	0.667695	1		0.000260493	3.64394e-05	0.000257014	3.80691e-05	-0.00663308	0.994708	1
ENTmv2	324	43900	3432.79	446.849	3338.34	446.131	-0.834789	0.403837	1		0.000235231	3.23025e-05	0.000228927	3.20162e-05	0.00152682	0.997184	1
ENTmv3	371	44000	1028.34	143.303	1009	141.515	-0.543393	0.586859	1		7.05184e-05	1.0655e-05	6.92105e-05	1.02273e-05	0.000426209	0.99966	1
ENTmv5/6	1133	44200	27.1724	4.33482	27.5625	5.52378	0.290775	0.771224	1		1.86657e-06	3.36417e-07	1.8885e-06	3.73066e-07	-0.0104548	0.991658	1
PAR	843	44300	27361.1	2369.38	27306.2	2663.33	-0.0850724	0.932204	1		0.00187358	0.000166829	0.00186946	0.000167298	-0.00123797	0.999012	1
PAR2	10694	44500	20137.6	1775.12	20155.8	1892.34	0.0389072	0.968964	1		0.00137911	0.000127104	0.00138012	0.000120772	0.00433833	0.996539	1
PAR3	10695	44600	7223.55	667.339	7150.44	817.536	-0.37906	0.704643	1		0.000494471	4.47214e-05	0.000489332	5.02202e-05	0.00566156	0.995483	1
POST	1037	44700	22466.7	2344.78	23296.1	3492.39	1.12216	0.261794	1		0.00153814	0.000162039	0.00159423	0.000228716	0.0130868	0.989559	1
POST1	10696	44800	6806.03	662.167	7008.16	948.953	1.00174	0.316469	1		0.000465836	4.463e-05	0.000479548	6.10909e-05	0.00369676	0.99705	1
POST2	10697	44900	207.966	23.4086	209.812	28.662	0.280153	0.77936	1		1.42145e-05	1.40676e-06	1.4373e-05	1.98231e-06	-0.00117601	0.999062	1
POST3	10698	45000	15452.7	1693.12	16078.1	2543.57	1.1617	0.245358	1		0.00105809	0.000118124	0.00110031	0.000167554	-0.00283692	0.997736	1
PRE	1084	45100	31151.7	2454.73	31439.3	3089.39	0.411532	0.680683	1		0.00213462	0.000191404	0.00215168	0.000183245	-0.00152682	0.997315	1
PRE2	10700	45300	21601.7	1691.92	21749	2052.91	0.312335	0.754786	1		0.00148049	0.000134871	0.00148846	0.000120521	-0.00389385	0.996893	1
PRE3	10701	45400	9550	840.387	9690.38	1088.92	0.577773	0.563417	1		0.000654133	6.15306e-05	0.000663214	6.66405e-05	0.00733329	0.994149	1
SUB	502	45500	165343	11036.5	160515	12697.3	-1.59453	0.110818	1		0.0113196	0.000759475	0.0109891	0.000747894	0.00152682	0.996458	1
SUBd	509	45600	45697.8	4175.91	45197.9	4708.53	-0.439202	0.660515	1		0.00312141	0.000200157	0.00309046	0.000254575	-0.0015465	0.998766	1
SUBd-m	829	45700	7702.48	749.973	7569.31	804.484	-0.671171	0.502112	1		0.000526273	4.03932e-05	0.000517555	4.37264e-05	-0.000712012	0.999432	1
SUBd-sp	845	45800	29404.3	2663.76	29155.4	3066.62	-0.339312	0.734374	1		0.00200864	0.000128839	0.00199369	0.00016894	0.000451771	0.99964	1
SUBd-sr	837	45900	8591	861.166	8473.16	912.882	-0.519535	0.603387	1		0.000586493	4.03799e-05	0.000579218	4.85607e-05	0.000977902	0.99922	1
SUBv	518	46000	119643	9408.96	115315	10848.7	-1.66773	0.0953703	1		0.00819804	0.000716819	0.00789842	0.000716061	0.000278046	0.999778	1
SUBv-m	853	46100	22453.3	2195.56	21331.8	2176.19	-2.01186	0.0442346	1		0.00153944	0.000168633	0.00146141	0.000149237	-0.00117204	0.999065	1
SUBv-sp	870	46200	81504.9	6010.97	79167.1	7376.76	-1.3596	0.173956	1		0.0055835	0.000452244	0.00542181	0.000475973	-0.00149759	0.998805	1
SUBv-sr	861	46300	15684.8	1542.58	14815.9	1504.2	-2.2364	0.0253255	0.778597		0.0010751	0.000115254	0.00101519	0.000104892	-0.000762012	0.999392	1
CTXsp	703	46400	206653	14354	203027	17185.9	-0.898951	0.368679	1		0.0141507	0.00102752	0.013919	0.00126786	-0.000678711	0.999458	1
CLA	583	46600	28433.9	2139.64	28582.2	2422.72	0.253459	0.799913	1		0.00194729	0.00015751	0.00195713	0.000153277	-0.000467302	0.999627	1
EP	942	46700	78186.9	5847.25	75894	6185.31	-1.48979	0.136281	1		0.00535118	0.000382675	0.00520256	0.000453784	0.00278231	0.99778	1
EPd	952	46800	61243.4	4720.16	59684.4	4614.55	-1.31047	0.190036	1		0.00419037	0.000294809	0.00409111	0.000340773	-0.00125206	0.999001	1
EPv	966	46900	16943.5	1593.18	16209.6	1871.01	-1.63371	0.102319	1		0.00116081	0.000116245	0.00111145	0.000133105	-0.00958561	0.992352	1
LA	131	47000	17465.3	2089.28	17276.9	1951.98	-0.369218	0.711965	1		0.00119738	0.00015747	0.00118658	0.000160154	0.00680729	0.994569	1
BLA	295	47100	42524.2	3899.51	42073.8	4787.45	-0.405241	0.685301	1		0.00291303	0.000287185	0.00288572	0.000351655	-0.00780848	0.99377	1
BLAa	303	47200	23526.9	2222.01	23347.8	2735.86	-0.284636	0.775923	1		0.00161256	0.000171541	0.00160159	0.000202814	-0.00638498	0.994906	1
BLAp	311	47300	12383.7	1254.36	12199.5	1289.71	-0.563074	0.573384	1		0.000847623	8.45889e-05	0.000836767	9.64176e-05	0.000348465	0.999722	1
BLAv	451	47400	6613.66	654.31	6526.44	997.44	-0.410882	0.681159	1		0.000452848	4.58431e-05	0.000447361	6.81231e-05	-0.00661425	0.994723	1
BMA	319	47500	30772.6	2665.51	30132.1	3339.73	-0.841731	0.399939	1		0.0021074	0.000188485	0.00206505	0.000230378	-0.000964827	0.99923	1
BMAa	327	47600	8510.14	866.012	8276.91	857.085	-1.06737	0.285804	1		0.000583115	6.29051e-05	0.00056717	5.88289e-05	0.00685495	0.994531	1
BMAp	334	47700	22262.4	1965.32	21855.2	2554.07	-0.712071	0.476421	1		0.00152429	0.000136273	0.00149788	0.000176367	0.00240115	0.998084	1
PA	780	47800	9269.97	954.323	9067.84	932.953	-0.852977	0.393672	1		0.000634388	6.26993e-05	0.000621938	7.07952e-05	0.000448819	0.999642	1
CNU	623	47900	1.45436e+06	123384	1.45766e+06	119372	0.108384	0.913691	1		0.0993505	0.00500167	0.0996626	0.00494603	0.00313084	0.997502	1
STR	477	48000	1.15131e+06	88281	1.15916e+06	92850.5	0.344273	0.730641	1		0.078682	0.0036509	0.0792734	0.00407762	-0.00272314	0.997827	1
STRd	485	48100	603346	36714.8	616095	50817.2	1.12705	0.259721	1		0.041293	0.0023179	0.0421931	0.0032684	-0.00367213	0.99707	1
CP	672	48200	603346	36714.8	616095	50817.2	1.12705	0.259721	1		0.041293	0.0023179	0.0421931	0.0032684	-0.00309382	0.997531	1
STRv	493	48300	252152	31311.5	253868	31580.8	0.218163	0.827302	1		0.0172025	0.00152998	0.0173381	0.00163439	0.00195916	0.998437	1
ACB	56	48400	137644	20392.7	138998	19085.8	0.275033	0.783291	1		0.0093823	0.00105367	0.00948924	0.0010138	0.000868559	0.999307	1
FS	998	48500	10203.4	900.269	10067.4	1059.48	-0.548381	0.583431	1		0.000697322	4.65505e-05	0.000689915	7.24345e-05	-0.00340997	0.997279	1
OT	754	48600	104305	11251.9	104803	12954.3	0.163114	0.870428	1		0.00712287	0.000556829	0.00715897	0.000686634	0.000464973	0.999629	1
isl	481	48700	8751.45	1063.25	8764.66	1300.76	0.0426046	0.966017	1		0.000597275	5.44184e-05	0.000597697	6.90248e-05	0.00194832	0.998445	1
islm	489	48800	1838.62	536.024	1858.28	578.708	0.127517	0.898532	1		0.000124859	3.30013e-05	0.000126042	3.59953e-05	-0.00150373	0.9988	1
OT1	458	49000	35898.7	3705.79	36061.2	4425.04	0.158462	0.874093	1		0.002452	0.00018242	0.00246367	0.000236799	0.00167349	0.998665	1
OT2	465	49100	33624.6	3823.76	33764.1	4448.02	0.134071	0.893346	1		0.00229608	0.000195659	0.00230604	0.000241045	-0.00789217	0.993703	1
OT3	473	49200	24189.6	2303.7	24353	2639.34	0.263494	0.79217	1		0.00165254	0.000109327	0.00166541	0.000146949	0.00269535	0.997849	1
LSX	275	49300	193863	33382.2	188670	32015.2	-0.634566	0.525711	1		0.0132077	0.00180341	0.0128513	0.00169005	0.00741298	0.994085	1
LS	242	49400	164997	29093.6	160665	28046.7	-0.602564	0.546799	1		0.0112401	0.00159148	0.0109414	0.00149468	-0.00220247	0.998243	1
LSc	250	49500	51185.9	8828.94	49828.7	8415.02	-0.634371	0.525839	1		0.00348827	0.000486614	0.00339535	0.00044797	-0.00758999	0.993944	1
LSr	258	49600	109085	19630.5	106188	19566.7	-0.581525	0.560886	1		0.00743039	0.00108125	0.00723076	0.00107849	-0.000839724	0.99933	1
LSv	266	49700	4725.79	1153.39	4648	1262.19	-0.251557	0.801384	1		0.00032145	6.88364e-05	0.000315273	7.37966e-05	-0.000332928	0.999734	1
SF	310	49800	23153.1	3698.11	22559.7	3634.42	-0.665043	0.506023	1		0.00157808	0.000190695	0.00153801	0.000192519	0.000398442	0.999682	1
SH	333	49900	5713.24	921.703	5445.47	811.326	-1.26927	0.204347	1		0.000389499	4.87078e-05	0.000371899	4.64349e-05	-0.00202905	0.998381	1
sAMY	278	50000	101953	7995.41	100530	9489.05	-0.643165	0.520117	1		0.00697879	0.000525271	0.00689085	0.00067675	-0.000811343	0.999353	1
AAA	23	50100	16448.9	1529.31	15914.4	1694.37	-1.31368	0.188952	1		0.00112568	9.74127e-05	0.00109058	0.000114975	0.00511872	0.995916	1
BA	292	50200	1229.17	111.562	1204.12	126.691	-0.822353	0.410876	1		8.41646e-05	7.59628e-06	8.25468e-05	9.06582e-06	0.00305612	0.997562	1
CEA	536	50300	31742.8	2627.52	31494.2	3324.83	-0.330063	0.741352	1		0.00217339	0.00017929	0.00215936	0.000240459	0.00716002	0.994287	1
CEAc	544	50400	12738.3	1062.32	12558.2	1363.97	-0.586145	0.557778	1		0.000872438	7.57204e-05	0.000860767	9.56611e-05	-0.00133396	0.998936	1
CEAl	551	50500	5084.38	494.898	5095.16	587.712	0.0788813	0.937127	1		0.000348345	3.60463e-05	0.000349677	4.53752e-05	0.00213309	0.998298	1
CEAm	559	50600	13920	1173.04	13840.8	1442.34	-0.239973	0.810352	1		0.000952609	7.38613e-05	0.000948915	0.000103719	-0.00709671	0.994338	1
IA	1105	50700	6072.55	557.168	5948.09	646.402	-0.821692	0.411252	1		0.00041603	4.07484e-05	0.00040767	4.47822e-05	0.00111164	0.999113	1
MEA	403	50800	37347.3	3048.39	36929	3635.92	-0.493189	0.621879	1		0.00255566	0.00019242	0.0025309	0.000257445	-0.00150234	0.998801	1
MEAad	411	50900	16163.3	1366.78	15914.6	1508.15	-0.683635	0.494205	1		0.00110602	8.59663e-05	0.00109067	0.000106073	-0.00163041	0.998699	1
MEAav	418	51000	9685.83	940.418	9503.88	1111.17	-0.699939	0.483966	1		0.000662764	6.05839e-05	0.000651119	7.64514e-05	0.00214104	0.998292	1
MEApd	426	51100	9218.41	788.396	9247.66	954.368	0.13232	0.894731	1		0.00063086	5.09954e-05	0.000634033	7.02822e-05	-0.00212537	0.998304	1
MEApd-a	472	51200	3818.38	331.367	3821.19	394.324	0.0305415	0.975635	1		0.0002613	2.13042e-05	0.00026192	2.83767e-05	-0.00148799	0.998813	1
MEApd-b	480	51300	2609.38	222.273	2611.12	276.711	0.027576	0.978	1		0.00017857	1.43848e-05	0.000179018	2.02546e-05	0.000905247	0.999278	1
MEApd-c	487	51400	2790.66	248.189	2815.34	298.422	0.357005	0.721088	1		0.000190991	1.62622e-05	0.000193095	2.2611e-05	0.0084373	0.993268	1
MEApv	435	51500	2279.79	215.173	2262.84	261.677	-0.281255	0.778515	1		0.000156021	1.39976e-05	0.000155085	1.8569e-05	-0.00233747	0.998135	1
PAL	803	51600	303047	36786.3	298499	30387.9	-0.538742	0.590065	1		0.0206685	0.00165555	0.0203892	0.0013595	0.00385926	0.996921	1
PALd	818	51700	47677.5	4106.02	49029.6	4283.4	1.2738	0.202733	1		0.00326129	0.000248331	0.00335821	0.000278588	0.00442739	0.996467	1
GPe	1022	51800	40410.5	3521.34	41672.8	3728.81	1.37591	0.168848	1		0.00276438	0.000216127	0.00285379	0.000237059	-0.00242194	0.998068	1
GPi	1031	51900	7266.97	623.559	7356.78	623.076	0.570337	0.568449	1		0.000496909	3.48792e-05	0.000504416	4.64694e-05	-0.000402939	0.999679	1
PALv	835	52000	97252.1	10037.3	96378.6	7723.87	-0.393387	0.694034	1		0.00663888	0.000446364	0.0065942	0.000387423	0.00218022	0.99826	1
SI	342	52100	88104	9268.09	87511.6	7124.5	-0.288693	0.772817	1		0.00601385	0.000414819	0.00598676	0.000350189	-0.00421947	0.996633	1
MA	298	52200	9148.14	856.136	8867	776.304	-1.37688	0.168549	1		0.000625031	4.15107e-05	0.000607438	5.09997e-05	-0.00516528	0.995879	1
PALm	826	52300	99996.7	16069.3	96064.1	13248.4	-1.0688	0.285158	1		0.0068126	0.000806719	0.00655652	0.000730672	-0.0088277	0.992957	1
MSC	904	52400	83800.3	14026	80267.3	11924.7	-1.06989	0.28467	1		0.00570709	0.000712541	0.00547722	0.000680925	0.00154545	0.998767	1
MS	564	52500	35441.4	6777.18	33548.5	4321.89	-1.45156	0.146625	1		0.00241373	0.000352241	0.00229455	0.000271053	0.0028294	0.997742	1
NDB	596	52600	48358.8	8335.35	46718.8	8531.5	-0.733677	0.463145	1		0.00329336	0.000447061	0.00318267	0.000492551	-0.000406892	0.999675	1
TRS	581	52700	16196.4	2319.4	15796.8	1983.64	-0.779522	0.435672	1		0.00110551	0.000120946	0.0010793	0.000107666	0.00328761	0.997377	1
PALc	809	52800	58120.5	11565.2	57027	11689.3	-0.377277	0.705968	1		0.00395574	0.000644089	0.00388029	0.00065414	0.00149422	0.998808	1
BST	351	52900	57339.5	11362.8	56271.2	11474.5	-0.375712	0.707131	1		0.00390276	0.00063259	0.00382907	0.00064145	-0.00191045	0.998476	1
BSTa	359	53000	29335.7	6034.24	29009.3	5869.19	-0.22099	0.8251	1		0.00199639	0.000340113	0.00197456	0.00032994	-0.000453	0.999639	1
BSTal	537	53100	6789	684.264	6541.59	569.538	-1.5836	0.113284	1		0.000463504	3.02927e-05	0.000447982	3.62491e-05	-0.00105714	0.999157	1
BSTam	498	53200	10134.2	3092.41	10415.9	3273.47	0.3629	0.71668	1		0.000688398	0.000188256	0.000706306	0.000197868	-0.0305151	0.975656	1
BSTdm	505	53300	2150	528.24	2054.5	541.673	-0.673225	0.500804	1		0.000146028	3.01257e-05	0.000139549	3.26952e-05	0.000531446	0.999576	1
BSTfu	513	53400	576.31	161.486	565.25	136.032	-0.330069	0.741348	1		3.91518e-05	9.43952e-06	3.85471e-05	8.16044e-06	-0.00481618	0.996157	1
BSTju	546	53500	389.034	35.3174	374.25	33.7887	-1.69344	0.0903713	1		2.65785e-05	1.684e-06	2.56461e-05	2.36567e-06	0.00938659	0.992511	1
BSTmg	521	53600	3081.1	856.119	3004.81	896.775	-0.328776	0.742325	1		0.00020914	5.08891e-05	0.000203782	5.47735e-05	-0.00142096	0.998866	1
BSTov	554	53700	1657.17	131.238	1607.44	156.991	-1.34975	0.177096	1		0.000113314	6.97568e-06	0.000110139	1.0721e-05	0.0013168	0.998949	1
BSTrh	562	53800	1243.17	103.564	1197.91	108.896	-1.68333	0.092311	1		8.49847e-05	5.32713e-06	8.20522e-05	7.21218e-06	-0.0021595	0.998277	1
BSTv	529	53900	3315.72	956.512	3247.66	881.14	-0.297223	0.766296	1		0.000225292	5.79943e-05	0.000220554	5.27276e-05	-2.49327e-06	0.999998	1
BSTp	367	54000	28003.8	5368.91	27261.9	5664.91	-0.537949	0.590612	1		0.00190637	0.000295676	0.00185451	0.000316342	-0.000402365	0.999679	1
BSTd	569	54100	149.103	43.7316	153.312	50.827	0.390675	0.696037	1		1.01502e-05	2.69719e-06	1.04369e-05	3.20416e-06	-0.00359034	0.997135	1
BSTpr	578	54200	15557.3	3426.17	15249.5	3808.84	-0.337745	0.735555	1		0.00105816	0.000194772	0.00103558	0.000220213	-0.00161351	0.998713	1
BSTif	585	54300	9936.34	1838.73	9603.75	1769.9	-0.744455	0.456601	1		0.000676623	0.000100505	0.000654081	9.72526e-05	-0.00233469	0.998137	1
BSTtr	594	54400	1314.97	102.134	1234.53	97.8936	-3.18041	0.00147067	0.058778		8.98736e-05	4.48971e-06	8.46026e-05	7.01956e-06	0	1	1
BSTse	602	54500	1046.1	81.0504	1020.78	102.049	-1.079	0.280589	1		7.15629e-05	4.7545e-06	6.98145e-05	5.65136e-06	-0.00068174	0.999456	1
BAC	287	54600	780.966	234.012	755.812	229.868	-0.410862	0.681173	1		5.29816e-05	1.39157e-05	5.12185e-05	1.39554e-05	0.00249876	0.998006	1
CB	512	54700	1.24825e+06	262657	1235127	262987	-0.194663	0.845657	1		0.08592	0.02021	0.0848857	0.0193973	0.00122173	0.999025	1
CBX	528	54800	1036712	194017	1.02777e+06	197946	-0.178863	0.858045	1		0.0713213	0.0151799	0.0706073	0.0146871	-0.00322382	0.997428	1
VERM	645	54900	452083	122616	433398	132153	-0.546722	0.58457	1		0.0311877	0.00929853	0.0298219	0.00961803	-0.0021282	0.998302	1
LING	912	55000	4879.34	4267.7	4081	3906.11	-46.5543	0	0		0.000341364	0.000297278	0.000284842	0.000273612	0	1	1
LINGmo	10707	55100	2719.66	2428.56	2191.31	2238.51	-41.6104	0	0		0.000190402	0.000169323	0.00015317	0.000156682	0.000229516	0.999817	1
LINGgr	10705	55300	2160.07	1845.11	1890	1679.41	-23.4261	2.3174e-121	2.77857e-119		0.000150963	0.000128375	0.000131672	0.000117712	-0.00393649	0.996859	1
CENT	920	55400	240668	42047	235709	54757.2	-0.34618	0.729207	1		0.0165006	0.00298215	0.0161512	0.00379576	0.0191213	0.984744	1
CENT2	976	55500	107210	16291.5	105217	20155	-0.388599	0.697573	1		0.00730833	0.000880212	0.00718294	0.00124144	0.00947293	0.992442	1
CENT2mo	10710	55600	55383.9	8575.91	54624.3	10311.4	-0.293096	0.769449	1		0.00377421	0.000458639	0.00372819	0.000626329	0.00363051	0.997103	1
CENT2gr	10708	55800	51826.4	7789.03	50593.1	9927.5	-0.479097	0.63187	1		0.00353412	0.000427871	0.00345476	0.000621103	0.0171787	0.986294	1
CENT3	984	55900	133458	39518.7	130491	43351.1	-0.242667	0.808264	1		0.00919224	0.00285791	0.00896825	0.00307665	0	1	1
CENT3mo	10713	56000	66070.3	15761.3	64121.6	18813.6	-0.383539	0.70132	1		0.00454575	0.00116192	0.00440403	0.00133911	0.000826513	0.999341	1
CENT3gr	10711	56200	67387.4	23951.9	66369.8	24855	-0.138435	0.889897	1		0.0046465	0.00170854	0.00456423	0.00175648	-0.00206908	0.998349	1
CUL	928	56300	185844	65246.3	177546	62758.8	-0.502283	0.615468	1		0.012864	0.00488574	0.0122505	0.00460646	-0.00122886	0.99902	1
DEC	936	57600	11053.9	16079	7114.16	11581.5	-160.711	0	0		0.000796022	0.00117817	0.000505313	0.00083767	0.000319608	0.999745	1
DECmo	10725	57700	5952.62	8897.98	3753.31	6230.8	-0.744354	0.456662	1		0.000429342	0.000653235	0.000266893	0.000451714	0.00550334	0.995609	1
DECgr	10723	57900	5101.79	7197.46	3361.38	5360.69	-104.082	0	0		0.00036668	0.000526066	0.000238419	0.000386616	-0.000134015	0.999893	1
FOTU	944	58000	1.55172	0.631676	1.625	0.707107	0.226625	0.820716	1		9.4368e-08	5.90037e-08	1.09372e-07	5.31317e-08	0.00602709	0.995191	1
FOTUmo	10728	58100	1	0	1	0	0	1	1		0	0	0	0	0.00458737	0.99634	1
FOTUgr	10726	58300	1	0	1	0	0	1	1		0	0	0	0	-0.0016275	0.998701	1
PYR	951	58400	1	0	1	0	0	1	1		0	0	0	0	-0.00224978	0.998205	1
PYRmo	10731	58500	1	0	1	0	0	1	1		0	0	0	0	0.00231013	0.998157	1
PYRgr	10729	58700	1	0	1	0	0	1	1		0	0	0	0	-0.0102227	0.991844	1
UVU	957	58800	80.6207	282.204	218.188	674.785	1.63973	0.101062	1		6.10751e-06	2.15689e-05	1.55671e-05	4.80247e-05	-0.00889283	0.992905	1
UVUmo	10734	58900	28.7586	103.39	106.969	344.61	2.29182	0.0219162	0.729932		2.15428e-06	7.98957e-06	7.56743e-06	2.44406e-05	0.00122345	0.999024	1
UVUgr	10732	59100	52.7586	179.463	112.094	332.397	1.31289	0.189219	1		3.95323e-06	1.36498e-05	7.99967e-06	2.37817e-05	-0.00100346	0.999199	1
NOD	968	59200	9557.9	11296.7	8729.97	15252.9	-0.14969	0.881009	1		0.000679582	0.000815539	0.000614392	0.00107735	-0.00126193	0.998993	1
NODmo	10737	59300	5116.55	5451.11	4282.88	6664.06	-47.4632	0	0		0.000362021	0.000389681	0.000300922	0.000468787	-0.00281042	0.997758	1
NODgr	10735	59500	4441.79	5993.27	4447.66	8704.63	0.00209593	0.998328	1		0.000317562	0.000435885	0.000313471	0.000616574	0.00232362	0.998146	1
HEM	1073	59600	584629	83325	594376	78585.7	0.477081	0.633304	1		0.0401336	0.00651507	0.0407854	0.00584034	-0.00732359	0.994157	1
SIM	1007	59700	197757	21979.7	196394	23984.1	-0.231467	0.816952	1		0.0135361	0.00149478	0.0134664	0.00172939	-0.000694825	0.999446	1
SIMmo	10674	59800	109436	12231.1	108701	13697.5	-0.220599	0.825404	1		0.00749405	0.000859196	0.00745494	0.000997816	-0.0143928	0.988517	1
SIMgr	10672	60000	88320.8	9994.8	87692.6	10483.5	-0.240181	0.81019	1		0.00604208	0.000652117	0.00601143	0.000743909	-0.000240185	0.999808	1
AN	1017	60100	195832	49152.4	196821	45953.4	0.0821359	0.934539	1		0.0134927	0.00374244	0.0135319	0.00336683	-0.00167644	0.998662	1
ANcr1	1056	60200	112475	17038.3	112538	17034.5	0.0146549	0.988307	1		0.00772136	0.00131485	0.00773025	0.00130414	-0.00443683	0.99646	1
ANcr1mo	10677	60300	36817	4351.59	36308.3	4608.48	-0.449818	0.652842	1		0.00252506	0.000335332	0.00249154	0.000347666	0.000176777	0.999859	1
ANcr1gr	10675	60500	75657.9	14111.8	76229.8	14269.2	0.159294	0.873437	1		0.0051963	0.00106502	0.00523871	0.00106752	-0.00762961	0.993913	1
ANcr2	1064	60600	83356.9	34917.5	84283.1	32176.3	0.106269	0.915369	1		0.00577137	0.00258068	0.00580161	0.00228446	0.0017324	0.998618	1
ANcr2mo	10680	60700	20860.7	13112.2	21062.9	11513.8	0.0601685	0.952021	1		0.00145428	0.000960473	0.00145168	0.000808718	0.000908674	0.999275	1
ANcr2gr	10678	60900	62496.3	22112	63220.2	20924.2	0.130049	0.896528	1		0.00431709	0.00163954	0.00434993	0.00149491	-0.000812384	0.999352	1
PRM	1025	61000	3572.07	4436.98	3654.09	4173.36	0.0474742	0.962135	1		0.000255095	0.000326453	0.000253166	0.000297895	-0.00410043	0.996728	1
PRMmo	10683	61100	1251.9	1351.66	1344.75	1344.49	10.0386	1.03101e-23	6.86766e-22		8.875e-05	9.83767e-05	9.25899e-05	9.3858e-05	0.00443154	0.996464	1
PRMgr	10681	61300	2320.45	3122.92	2309.62	2894.15	-0.00964656	0.992303	1		0.000166345	0.000230667	0.000160576	0.000208236	0	1	1
COPY	1033	61400	3612.41	5965.23	3448.97	6289.51	-0.0821366	0.934538	1		0.000261679	0.000441678	0.000242496	0.000456377	-0.000945223	0.999246	1
COPYmo	10686	61500	642.379	1153.59	632.594	1389.04	-0.028151	0.977542	1		4.68678e-05	8.64439e-05	4.49661e-05	0.000101376	-0.00313092	0.997502	1
COPYpu	10685	61600	1.31034	1.22776	1.375	1.5606	0.204018	0.838339	1		2.90958e-08	1.11697e-07	3.18661e-08	1.29751e-07	-0.00265943	0.997878	1
COPYgr	10684	61700	2970.1	4822.6	2816.34	4918.33	-0.0925808	0.926237	1		0.000214782	0.000356048	0.000197498	0.000356085	0.00291243	0.997676	1
PFL	1041	61800	120814	16518.6	127353	18551.6	1.4317	0.152229	1		0.00827905	0.00119877	0.00872526	0.00125161	0.000303587	0.999758	1
PFLmo	10689	61900	50190	7770.82	53054.2	8527.65	1.35804	0.174451	1		0.00344316	0.000583578	0.00363481	0.000578637	0	1	1
PFLgr	10687	62100	70623.8	9276.66	74299.2	10541.3	1.41848	0.15605	1		0.00483588	0.000644961	0.00509045	0.000707839	0.00685422	0.994531	1
FL	1049	62200	63040.7	7284.94	66702.3	8315.35	1.84453	0.0651057	1		0.00430876	0.00042836	0.00456612	0.000528823	-0.00572439	0.995433	1
FLmo	10692	62300	20262.3	2274.92	21587	2643.15	2.12553	0.0335426	0.900456		0.00138497	0.000132454	0.00147738	0.000165965	-0.00332255	0.997349	1
FLgr	10690	62500	42778.3	5224.62	45115.3	5848.69	1.64534	0.0999	1		0.00292379	0.000312753	0.00308874	0.000374887	-0.000799395	0.999362	1
CBN	519	62900	32360	16931.1	30648.7	16188.4	-0.346178	0.729209	1		0.00224491	0.00121165	0.00211701	0.00114318	-0.01668	0.986692	1
FN	989	63000	7237.48	6116.16	6154	5797.65	-51.6828	0	0		0.000508026	0.000435159	0.000428735	0.00040775	-0.00152682	0.986692	1
IP	91	63100	14879.5	8033.46	14172.1	7920.74	-0.247955	0.804169	1		0.00103192	0.000570869	0.000978725	0.000556914	-0.00152682	0.995822	1
DN	846	63200	10243.1	3254.1	10322.8	3141.82	0.0900791	0.928224	1		0.000704968	0.000234184	0.000709547	0.000220086	0.00288806	0.997696	1
BS	343	63300	4.51259e+06	475886	4.54074e+06	493274	0.229987	0.818102	1		0.307777	0.017665	0.309995	0.0208365	-0.00175457	0.9986	1
IB	1129	63400	1.42069e+06	176071	1.40054e+06	170028	-0.459899	0.645589	1		0.0968228	0.00716489	0.0955689	0.00795937	0.00361646	0.997114	1
TH	549	63500	697450	73988.1	697198	64761.3	-0.0145464	0.988394	1		0.0475685	0.00263613	0.0476232	0.00238205	0.000658898	0.999474	1
DORsm	864	63600	166030	16431.8	165825	13723.6	-0.0543092	0.956689	1		0.0113301	0.000609692	0.0113379	0.000575797	-0.0014403	0.998851	1
VENT	637	63700	109820	13222.8	110658	11358.7	0.274418	0.783764	1		0.00748661	0.000539225	0.00755972	0.000509036	-0.00111825	0.999108	1
VAL	629	63800	27229.9	3192.8	27526.4	3071.01	0.383225	0.701553	1		0.00185734	0.000137451	0.00188152	0.00016338	-0.00178407	0.998577	1
VM	685	63900	24100.4	6574.51	23716.8	6095.33	-0.248472	0.803769	1		0.00163281	0.000362555	0.00160958	0.000345781	-0.0020055	0.9984	1
VP	709	64000	58489.3	5201.27	59414.8	4447.83	0.757973	0.448467	1		0.00399646	0.000255251	0.00406862	0.000272304	0.00110482	0.999118	1
VPL	718	64100	22176.6	1913.11	22553	1647.42	0.836929	0.402633	1		0.00151678	0.000115109	0.00154601	0.000122994	-0.00467832	0.996267	1
VPLpc	725	64200	1831.38	192.854	1792.38	144.054	-0.916178	0.359574	1		0.000125016	8.77428e-06	0.000122735	9.01572e-06	-0.00148065	0.998819	1
VPM	733	64300	34481.4	3253.68	35069.4	2883.91	0.757549	0.448721	1		0.00235466	0.000145366	0.00239988	0.000157033	0.000473534	0.999622	1
VPMpc	741	64400	5709	1440.84	5613.88	1220.34	-0.294607	0.768294	1		0.00038702	7.70335e-05	0.000381401	6.56927e-05	0.00166612	0.998671	1
SPF	406	64500	10860.4	1160.48	10670.4	960.702	-0.717241	0.473225	1		0.000741146	4.87276e-05	0.000729826	5.04992e-05	0.00045147	0.99964	1
SPFm	414	64600	3889.21	480.926	3846.31	618.11	-0.285459	0.775293	1		0.000265363	2.36978e-05	0.000262472	3.65324e-05	-0.00571343	0.995441	1
SPFp	422	64700	6971.24	767.3	6824.12	578.936	-0.885908	0.375667	1		0.000475783	3.41886e-05	0.000467354	3.67793e-05	0.00219552	0.998248	1
SPA	609	64800	3089.41	297.622	3202.44	312.017	1.46993	0.14158	1		0.000211129	1.59901e-05	0.000219155	1.85265e-05	-0.00152682	0.999001	1
PP	1044	64900	2486.48	174.761	2391.88	201.622	-1.98144	0.0475418	1		0.000170313	1.32546e-05	0.000164036	1.54967e-05	-0.000308985	0.999753	1
GENd	1008	65000	39773.9	2741.65	38902.1	2871.13	-1.22531	0.220459	1		0.0027209	0.000156881	0.00266515	0.000194555	-0.00149509	0.998807	1
MG	475	65100	22017.3	1510.79	21081.2	1859.88	-2.16452	0.0304247	0.868554		0.00150763	0.000109388	0.00144446	0.000128623	-0.00292251	0.997668	1
MGd	1072	65200	6573.24	527.775	6284.97	647.053	-1.92262	0.0545277	1		0.000450044	3.6594e-05	0.000430459	4.27582e-05	-0.00237798	0.998103	1
MGv	1079	65300	11224	758.3	10687.9	923.745	-2.4766	0.013264	0.467751		0.000768879	5.97018e-05	0.000732368	6.45125e-05	-0.00801095	0.993608	1
MGm	1088	65400	4220.07	327.064	4108.38	363.489	-1.28805	0.197728	1		0.000288706	1.97216e-05	0.000281638	2.64697e-05	0.00152682	0.996434	1
LGd	170	65500	17756.7	1532.34	17820.9	1398.54	0.173483	0.862272	1		0.00121327	7.29554e-05	0.00122068	9.19734e-05	-0.000926548	0.999261	1
DORpm	856	65600	442958	47490.7	443579	42491.7	0.0550798	0.956075	1		0.0302101	0.00171635	0.0302952	0.00160654	0.0211219	0.983148	1
LAT	138	65700	63110.4	6115.91	65047.6	5728.66	1.2987	0.194048	1		0.00430992	0.000286667	0.00445256	0.000342424	-0.0106617	0.991493	1
LP	218	65800	29092.1	3145.67	30007.1	3026.3	1.18686	0.235281	1		0.00198557	0.000145864	0.0020533	0.000181412	0.000142599	0.999886	1
PO	1020	65900	27232.9	2713.35	28412.7	2718.49	1.71642	0.0860852	1		0.00186025	0.000138996	0.00194505	0.000166555	0.00382421	0.996949	1
POL	1029	66000	4011.41	361.682	3959.47	402.938	-0.548705	0.583208	1		0.000274272	2.0099e-05	0.000271376	2.83664e-05	-0.00109704	0.999125	1
SGN	325	66100	2774.03	218.247	2668.25	267.777	-1.71009	0.0872496	1		0.000189831	1.38348e-05	0.000182828	1.84987e-05	0.00823908	0.993426	1
ATN	239	66200	64956.8	7186.18	65808.6	7860.59	0.453064	0.650502	1		0.00443079	0.000286674	0.00448995	0.000337654	-0.001938	0.998454	1
AV	255	66300	11270.9	1049.12	11450	1090.98	0.667625	0.504373	1		0.000770748	6.03829e-05	0.000783015	5.72447e-05	0.000455599	0.999636	1
AM	127	66400	17918.9	3891.01	17757.3	4097.43	-0.163009	0.870512	1		0.00121773	0.000209898	0.00120591	0.00022573	0.000969252	0.999227	1
AMd	1096	66500	14088.7	2922.88	13944.5	3115.16	-0.191963	0.847771	1		0.000957754	0.000155904	0.000947286	0.000170229	-0.00152682	0.998553	1
AMv	1104	66600	3830.28	981.06	3812.78	1000.29	-0.0715172	0.942986	1		0.000259974	5.50205e-05	0.000258623	5.6951e-05	-0.00265845	0.997879	1
AD	64	66700	6535.48	806.091	6535.12	909.869	-0.00167517	0.998663	1		0.000446093	4.19037e-05	0.000445692	4.37051e-05	-0.00127788	0.99898	1
IAM	1120	66800	2511.52	298.577	2453.31	201.142	-0.947036	0.343621	1		0.000171469	1.47068e-05	0.00016785	1.05053e-05	-0.00380513	0.996964	1
IAD	1113	66900	3891.07	662.244	3763.78	732.561	-0.707522	0.479242	1		0.000264851	3.36e-05	0.000256067	3.98289e-05	-0.00177025	0.998588	1
LD	155	67000	22828.9	2259.56	23849.1	2163.17	1.83888	0.0659325	1		0.0015599	0.000120194	0.00163142	0.000111933	-0.00135274	0.998921	1
MED	444	67100	75217.5	11180.2	74466.6	11262.9	-0.263198	0.792398	1		0.00512096	0.000515985	0.00507361	0.000551126	-0.00182665	0.998543	1
IMD	59	67200	12312.2	1222.1	12559.9	1104.72	0.837016	0.402584	1		0.000841172	6.38589e-05	0.000859362	6.20799e-05	0.0189788	0.984858	1
MD	362	67300	51911.2	8874.05	51314.5	8863.25	-0.267449	0.789124	1		0.00353092	0.000432913	0.0034928	0.000447507	-0.000673975	0.999462	1
MDc	617	67400	9072.79	2152.46	8875.91	2288.46	-0.339235	0.734433	1		0.000615618	0.000119208	0.000602175	0.000131271	0.00152682	0.996698	1
MDl	626	67500	15771.4	4441.51	15459.5	4069.55	-0.303764	0.761308	1		0.00106844	0.000248967	0.00104824	0.000225523	-0.00760421	0.993933	1
MDm	636	67600	27067	2920.46	26979.1	2907.86	-0.118265	0.905858	1		0.00184686	0.000126546	0.00184238	0.000132756	-0.000305039	0.999757	1
SMT	366	67700	9847.34	1577.2	9493.56	1924.02	-0.733499	0.463254	1		0.000670782	8.19908e-05	0.000646624	0.00011564	0.00569798	0.995454	1
PR	1077	67800	1146.76	197.434	1098.62	226.878	-0.81457	0.415318	1		7.80869e-05	1.04926e-05	7.48246e-05	1.38127e-05	0.00208609	0.998336	1
MTN	571	67900	86587.1	10057.3	84549.6	7693.77	-0.93406	0.350273	1		0.00590867	0.000449986	0.00577907	0.000347569	-0.00470288	0.996248	1
PVT	149	68000	39907.1	4111.1	39672.7	3028.12	-0.265509	0.790617	1		0.00272529	0.000190261	0.00271398	0.000141775	-0.00674372	0.994619	1
PT	15	68100	9180.03	1240.57	8773.25	1212.81	-1.32526	0.185085	1		0.000626286	6.14648e-05	0.000598539	6.25774e-05	0.00111479	0.999111	1
RE	181	68200	37500	5088.75	36103.6	4353.36	-1.19997	0.230151	1		0.00255709	0.000240364	0.00246655	0.000237166	0.000149039	0.999881	1
ILM	51	68300	69317	10214.8	69187.3	9181.75	-0.0538805	0.95703	1		0.00471906	0.000453948	0.00471769	0.000417375	-0.000492803	0.999607	1
RH	189	68400	11063.7	1227.11	10852.2	1071.76	-0.73096	0.464804	1		0.000755218	5.82603e-05	0.000742147	5.89461e-05	0.00656841	0.994759	1
CM	599	68500	20468	2102.42	20390.5	1885.43	-0.153366	0.87811	1		0.00139733	9.46204e-05	0.00139414	9.52732e-05	-0.000432007	0.999655	1
PCN	907	68600	5972.34	1734.95	5934.34	1644.68	-0.0934356	0.925557	1		0.000404391	9.74651e-05	0.000402294	9.29354e-05	-0.00755759	0.99397	1
CL	575	68700	6693.66	936.597	6875.16	1035.25	0.761035	0.446636	1		0.000456227	4.4568e-05	0.000469477	5.69674e-05	0.0103795	0.991719	1
PF	930	68800	25119.4	5196.47	25135.2	4626.99	0.0130684	0.989573	1		0.00170589	0.000264594	0.00170963	0.000234024	-0.0124899	0.990035	1
RT	262	68900	37433.5	2941.2	38045.8	2401.39	0.905058	0.365435	1		0.00256053	0.000172219	0.00260646	0.00015909	0.00152682	0.990142	1
GENv	1014	69000	14612.6	1085.63	14498.6	995.542	-0.430007	0.66719	1		0.000999705	6.63945e-05	0.000994152	7.84944e-05	-0.0122215	0.990249	1
IGL	27	69100	2583.69	217.448	2552.97	194.276	-0.586262	0.5577	1		0.000176704	1.30144e-05	0.000174953	1.37098e-05	-0.00120252	0.999041	1
LGv	178	69200	11298.8	832.428	11219.8	767.168	-0.388382	0.697733	1		0.000773048	5.15053e-05	0.000769398	6.14931e-05	0.00317399	0.997468	1
SubG	321	69500	730.103	60.0157	725.906	51.999	-0.295627	0.767515	1		4.9953e-05	3.74869e-06	4.98005e-05	4.38407e-06	-0.00148871	0.998812	1
EPI	958	69600	31723.4	4480.54	31975.3	4294.5	0.230925	0.817373	1		0.00216045	0.000197752	0.00218174	0.000212087	-0.00466658	0.996277	1
MH	483	69700	14537.5	1489.18	14772.2	1485.94	0.644148	0.519479	1		0.000992338	6.25237e-05	0.00101067	8.57021e-05	0.00152682	0.996402	1
LH	186	69800	17185.9	3318	17203.1	3198.05	0.0209135	0.983315	1		0.00116811	0.000171565	0.00117107	0.000170388	0.00435129	0.996528	1
HY	1097	70000	723241	108871	703339	113565	-0.690131	0.490112	1		0.0492543	0.00522724	0.0479457	0.00622774	-0.0021425	0.998291	1
PVZ	157	70100	44317.6	6377.07	42956.8	6370.97	-0.875101	0.381519	1		0.00302149	0.000300926	0.00293328	0.000363327	-0.0014401	0.998851	1
SO	390	70200	1143.31	163.921	1120.28	130.867	-0.634498	0.525756	1		7.80784e-05	9.33789e-06	7.66681e-05	7.90521e-06	-0.00117542	0.999062	1
ASO	332	70300	60.8966	16.112	59.4688	16.7544	-0.324371	0.745657	1		4.13686e-06	9.56938e-07	4.04006e-06	1.04727e-06	-0.00135722	0.998917	1
NC	432	70400	60.8966	16.112	59.4688	16.7544	-0.324371	0.745657	1		4.13686e-06	9.56938e-07	4.04006e-06	1.04727e-06	0	1	1
PVH	38	70500	16094.8	2771.68	15184.4	2189.1	-1.54193	0.12309	1		0.00109685	0.000141847	0.00103719	0.000127446	0.00427587	0.996588	1
PVHm	71	70600	1925.83	296.127	1806.91	336.897	-1.41477	0.157137	1		0.000131299	1.49241e-05	0.000123249	2.06325e-05	-0.000372023	0.999703	1
PVHmm	79	70800	502.793	79.252	467.062	89.7146	-1.6258	0.103993	1		3.42839e-05	4.01493e-06	3.18654e-05	5.55039e-06	0.0079623	0.993647	1
PVHpm	103	70900	1423.03	218.708	1339.84	248.525	-1.33425	0.18212	1		9.70154e-05	1.10811e-05	9.13839e-05	1.51834e-05	-0.00130345	0.99896	1
PVHpml	652	71000	1286.62	196.631	1211.28	227.068	-1.32707	0.184486	1		8.77185e-05	9.96496e-06	8.26121e-05	1.39044e-05	0.00067159	0.999464	1
PVHpmm	660	71100	136.414	22.8903	128.562	22.4081	-1.36566	0.172047	1		9.29689e-06	1.19323e-06	8.77183e-06	1.34983e-06	-0.00116618	0.99907	1
PVHp	94	71200	14169	2479.82	13377.5	1865.57	-1.54552	0.122221	1		0.000965549	0.000127275	0.000913937	0.000108083	-0.000254263	0.999797	1
PVHap	55	71300	6407.93	1131.53	5965.81	973.33	-1.69771	0.0895628	1		0.000436584	5.85159e-05	0.000407186	5.79092e-05	0.00265988	0.997878	1
PVHmpd	87	71400	4255.52	700.388	4053.03	582.301	-1.3209	0.186534	1		0.000290117	3.58134e-05	0.000276905	3.40729e-05	0.00428958	0.996577	1
PVHpv	110	71500	3505.55	676.777	3358.62	387.117	-1.21725	0.223511	1		0.000238848	3.55625e-05	0.000229845	2.35452e-05	-0.00786145	0.993728	1
PVa	30	71600	1473.31	310.212	1427.78	244.522	-0.746497	0.455367	1		0.000100356	1.64734e-05	9.75635e-05	1.47462e-05	0.00595982	0.995245	1
PVi	118	71700	9812.1	1469.78	9644.31	1412.91	-0.500138	0.616978	1		0.000668793	6.97794e-05	0.000659459	8.48931e-05	0.00190926	0.998477	1
ARH	223	71800	15733.1	2222.58	15520.6	2925.55	-0.310297	0.756335	1		0.00107328	0.000114926	0.00105836	0.000173508	-0.000909669	0.999274	1
PVR	141	71900	128996	21080.9	123314	22189.8	-1.00565	0.314586	1		0.0087843	0.00104186	0.00840491	0.00129253	0	1	1
ADP	72	72000	2097.38	398.328	1941.22	384.11	-1.47768	0.139495	1		0.000142729	2.07054e-05	0.000132405	2.42392e-05	0.000671935	0.999464	1
AVP	263	72200	2777.76	579.343	2599.41	604.246	-1.07085	0.284235	1		0.000189076	3.35592e-05	0.000176803	3.68658e-05	-0.00723164	0.99423	1
AVPV	272	72300	2920.93	499.705	2704.72	514.765	-1.59624	0.110436	1		0.000199031	2.604e-05	0.000184479	3.1683e-05	0.0012176	0.999028	1
DMH	830	72400	27533.9	4596.96	26752.2	5268.36	-0.590359	0.55495	1		0.0018747	0.000232304	0.00182327	0.000317335	0.000285428	0.999772	1
DMHa	668	72500	15396.6	2614.93	14902.3	2897.67	-0.672493	0.50127	1		0.00104812	0.00013231	0.00101571	0.000173746	-0.000477889	0.999619	1
DMHp	676	72600	5505.55	872.435	5349.47	1018.48	-0.625877	0.531396	1		0.000374975	4.25006e-05	0.000364776	6.14617e-05	0.00417654	0.996668	1
DMHv	684	72700	6631.69	1157.82	6500.5	1395.39	-0.371494	0.710269	1		0.000451608	6.18168e-05	0.000442786	8.55223e-05	0.000646147	0.999484	1
MEPO	452	72800	9689.03	1842.85	9030.78	1008.08	-2.00275	0.0452041	1		0.000659611	9.21804e-05	0.00061771	6.05115e-05	5.41505e-05	0.999957	1
MPO	523	72900	48001.9	8952.51	45338.3	9475.54	-1.07378	0.282921	1		0.00326664	0.000480257	0.00308629	0.000565392	-0.00850444	0.993215	1
OV	763	73000	810.517	138.103	767.875	125.08	-1.29896	0.193957	1		5.52409e-05	7.27953e-06	5.24299e-05	7.47541e-06	-0.000292825	0.999766	1
PD	914	73100	186.31	48.6974	173.812	52.0889	-0.883566	0.376931	1		1.26592e-05	2.89736e-06	1.1802e-05	3.27444e-06	0.00931243	0.99257	1
PS	1109	73200	1074.34	344.066	1067.5	353.42	-0.0727414	0.942012	1		7.28652e-05	2.10991e-05	7.23008e-05	2.19101e-05	0.00130749	0.998957	1
PVp	126	73400	9172.93	1056.83	9073.53	1495.25	-0.28311	0.777093	1		0.000626379	5.47319e-05	0.000619168	8.71148e-05	-0.000193254	0.999846	1
PVpo	133	73500	7617.24	1433.09	7183.81	980.202	-1.5707	0.116253	1		0.000518969	7.42293e-05	0.000491038	5.77919e-05	0.00115105	0.999082	1
SBPV	347	73600	8269.55	1423.34	7949.69	1639.79	-0.826432	0.408559	1		0.000563563	7.22214e-05	0.000541972	9.9574e-05	-0.00129618	0.998966	1
SCH	286	73700	6322.76	1107.24	6188.66	1283.43	-0.45657	0.64798	1		0.000430931	5.67339e-05	0.000421955	7.74566e-05	-0.00997913	0.992038	1
SFO	338	73800	1503.03	182.426	1482.75	152.062	-0.500075	0.617022	1		0.000102714	1.01946e-05	0.000101457	8.90027e-06	0.00265824	0.997879	1
VLPO	689	73900	1017.93	368.597	1059.59	346.671	0.455744	0.648574	1		6.91871e-05	2.34755e-05	7.18223e-05	2.15194e-05	0.00188736	0.998494	1
MEZ	467	74000	200965	31216.1	195177	37697.8	-0.619984	0.535268	1		0.0136862	0.00156757	0.0132933	0.00219517	0.00360244	0.997126	1
AHN	88	74100	42666.9	8659.53	41609.9	9694.38	-0.429303	0.667703	1		0.00290236	0.000484143	0.00282961	0.0005785	0.000740546	0.999409	1
AHNa	700	74200	12271.1	2761.79	12094.2	2925.44	-0.235607	0.813738	1		0.000834641	0.000161826	0.000822272	0.000175229	-0.00387258	0.99691	1
AHNc	708	74300	22549.1	4748.21	21957.3	5321.96	-0.439758	0.660113	1		0.00153343	0.000266066	0.00149255	0.000318545	-0.00152682	0.997822	1
AHNp	724	74500	7846.66	1472.51	7558.31	1647.54	-0.671607	0.501834	1		0.000534287	8.1739e-05	0.000514785	0.000100816	0.00158691	0.998734	1
MBO	331	74600	55508.9	8073.75	53634.3	10568.2	-0.738144	0.460427	1		0.00378172	0.000401286	0.00365338	0.000617084	0.00294977	0.997646	1
LM	210	74700	2451.28	859.213	2396	822.198	-0.265072	0.790954	1		0.000165662	5.12806e-05	0.000162426	5.00593e-05	0.00112831	0.9991	1
MM	491	74800	32616.3	4233.5	31688.4	6007.56	-0.655973	0.511841	1		0.00222438	0.000212178	0.00216035	0.000355681	0.00087817	0.999299	1
Mmme	732	74900	1481.59	164.753	1414.66	229.31	-1.24445	0.213335	1		0.000101083	7.42389e-06	9.66125e-05	1.36052e-05	0.00772754	0.993834	1
SUM	525	75000	17805.5	2804.65	16953.4	3539.82	-0.978611	0.327772	1		0.00121253	0.000143481	0.00115406	0.000208868	-0.00539009	0.995699	1
SUMl	1110	75100	11968.7	2216.04	11450.2	2781.92	-0.741747	0.458241	1		0.000814459	0.000121415	0.000778359	0.000168113	-0.000126971	0.999899	1
SUMm	1118	75200	5836.76	666.219	5503.19	817.314	-1.68676	0.0916496	1		0.000398068	2.83388e-05	0.000375698	4.66505e-05	0.00521674	0.995838	1
TM	557	75300	2635.86	531.352	2596.5	606.364	-0.266755	0.789658	1		0.000179151	2.86117e-05	0.000176546	3.54514e-05	0.00110635	0.999117	1
TMd	1126	75400	1053.83	126.471	1012.25	182.852	-1.00213	0.316281	1		7.18824e-05	5.63924e-06	6.90458e-05	1.07852e-05	-0.000139981	0.999888	1
TMv	1	75500	1582.03	439.928	1584.25	466.473	0.0188542	0.984957	1		0.000107268	2.57425e-05	0.0001075	2.82172e-05	0.00509319	0.995936	1
MPN	515	75600	14888.2	2639.64	13982.8	2937.1	-1.16372	0.244539	1		0.00101449	0.000145771	0.00095271	0.000181463	-0.0119947	0.99043	1
MPNc	740	75700	419.759	80.9262	390.938	81.9622	-1.27053	0.203895	1		2.85902e-05	4.59645e-06	2.66507e-05	5.16447e-06	0.000868517	0.999307	1
MPNl	748	75800	6141.34	1214.27	5787.44	1275.5	-0.997801	0.318376	1		0.000418327	7.1193e-05	0.000394166	7.90884e-05	0.0036145	0.997116	1
MPNm	756	75900	7818.38	1297.56	7331.84	1521.3	-1.24978	0.211379	1		0.000532944	6.85858e-05	0.00049968	9.41483e-05	-0.00040737	0.999675	1
PMd	980	76000	4857.69	862.802	4654.62	1115.51	-0.726456	0.467559	1		0.000330778	4.76521e-05	0.000316543	6.77678e-05	-0.0097084	0.992254	1
PMv	1004	76100	5321.62	1061.93	5152.72	1333.14	-0.508009	0.611447	1		0.000362174	6.06058e-05	0.000350039	8.07724e-05	-0.00321857	0.997432	1
PVHd	63	76200	2634.14	488.71	2543.75	478.373	-0.746982	0.455075	1		0.000179132	2.47289e-05	0.000173289	2.70081e-05	-0.0124699	0.990051	1
PVHdp	439	76300	698.931	112.922	675.688	82.1562	-1.00488	0.314953	1		4.76411e-05	5.73122e-06	4.61992e-05	4.74487e-06	-0.00152682	0.993933	1
PVHf	447	76400	194.069	65.4948	192.062	60.5571	-0.144394	0.885189	1		1.31661e-05	3.87939e-06	1.30586e-05	3.61387e-06	0.00273871	0.997815	1
PVHlp	455	76500	1452.21	320.396	1399.94	320.605	-0.634396	0.525823	1		9.86502e-05	1.75053e-05	9.52196e-05	1.8774e-05	-0.0103672	0.991728	1
PVHmpv	464	76600	288.931	53.4382	276.062	55.9614	-0.868838	0.384936	1		1.96745e-05	2.90575e-06	1.88119e-05	3.44224e-06	-0.00558902	0.995541	1
VMH	693	76700	25059.7	4818.22	24629.7	5690.4	-0.300841	0.763536	1		0.0017054	0.000265105	0.00167578	0.000343641	-0.0106677	0.991489	1
VMHa	761	76800	1125.28	210.731	1114.94	253.568	-0.158041	0.874425	1		7.66175e-05	1.19031e-05	7.59257e-05	1.56783e-05	0.000851522	0.999321	1
VMHc	769	76900	7484.83	1394.04	7406.97	1690.42	-0.182316	0.855334	1		0.000509634	7.72966e-05	0.000504286	0.000103779	-0.00200989	0.998396	1
VMHdm	777	77000	6318.14	1025.77	6229.66	1326.97	-0.285063	0.775596	1		0.000430414	5.08597e-05	0.000424599	8.1431e-05	-0.00118548	0.999054	1
VMHvl	785	77100	10131.4	2431.27	9878.12	2683.24	-0.359543	0.719189	1		0.000688731	0.000144262	0.000670965	0.000164068	0.000103117	0.999918	1
PH	946	77150	50028.2	6695.78	48968.8	7370.08	-0.573256	0.566471	1		0.00341013	0.000313312	0.00334197	0.000420604	-0.0213638	0.982955	1
LZ	290	77200	260765	42639.6	256100	36194.8	-0.471524	0.637266	1		0.0177548	0.00216795	0.0174686	0.00184486	0.000925874	0.999261	1
LHA	194	77300	122509	23010.6	120273	19971.1	-0.415774	0.677576	1		0.00833524	0.00123616	0.00819807	0.00107364	0.000352894	0.999718	1
LPO	226	77400	40678.9	6671.81	38941	5925.91	-1.07288	0.283326	1		0.00277038	0.000347002	0.00265601	0.000326288	0.00703746	0.994385	1
PST	356	77600	325.103	26.1347	331.531	30.3899	0.901062	0.367555	1		2.2258e-05	1.80511e-06	2.2753e-05	2.50151e-06	-0.00135274	0.998921	1
PSTN	364	77700	1567	211.115	1590.59	236.682	0.449894	0.652787	1		0.000107077	1.19688e-05	0.000108751	1.39278e-05	-0.00182081	0.998547	1
RCH	173	77800	13573.4	2393.38	13292.2	2773.4	-0.400081	0.689097	1		0.000924342	0.000132298	0.000904636	0.000162981	0.00486261	0.99612	1
STN	470	77900	5275.03	358.618	5382.19	463.428	1.02995	0.303034	1		0.000361185	2.52379e-05	0.000369115	3.60542e-05	-0.0443156	0.964653	1
TU	614	78000	16715.2	3302.76	16503	3272.04	-0.253773	0.799671	1		0.00113803	0.000190004	0.00112397	0.000186644	0.00564311	0.995497	1
ZI	797	78100	60121.4	8369.7	59786.7	6043.85	-0.188557	0.85044	1		0.00409633	0.000375987	0.00408528	0.000277087	0.00359745	0.99713	1
FF	804	78300	2074.03	490.395	2050.72	343.635	-0.243123	0.80791	1		0.000140842	2.54604e-05	0.000139915	1.87367e-05	-0.0079828	0.993631	1
MB	313	78500	1.67832e+06	273790	1.69359e+06	232920	0.239724	0.810544	1		0.114206	0.0135273	0.115528	0.0115132	0.00555935	0.995564	1
MBsen	339	78600	306398	41361.6	307686	41099.4	0.12374	0.901521	1		0.0208933	0.00211742	0.0209906	0.00199125	0.000182859	0.999854	1
SCs	302	78700	107724	20970.7	109611	21183.6	0.352251	0.72465	1		0.00731993	0.00111583	0.00746601	0.00119847	0.00411444	0.996717	1
SCop	851	78800	20970.1	4092.62	21292	4118.68	0.307975	0.758101	1		0.0014247	0.000217129	0.00145056	0.000234697	-0.00457651	0.996348	1
SCsg	842	78900	50668.1	10228.5	51487.6	10323	0.314206	0.753365	1		0.00344223	0.000551295	0.00350686	0.000592724	-0.000667425	0.999467	1
SCzo	834	79000	36086.1	6692.55	36831.3	6809.27	0.433984	0.6643	1		0.002453	0.000351011	0.00250858	0.000376099	0	1	1
IC	4	79100	188350	23253.3	187920	22354	-0.074005	0.941006	1		0.0128674	0.00135949	0.0128302	0.0010625	-0.00601848	0.995198	1
ICc	811	79200	50572.2	8106.29	50850.9	7554.21	0.140329	0.8884	1		0.00345191	0.000489726	0.00346872	0.000394593	-0.00119667	0.999045	1
ICd	820	79300	53546.1	10568	51801.6	10544.3	-0.619371	0.535672	1		0.00364691	0.000615539	0.00353087	0.000627026	0	1	1
ICe	828	79400	84231.9	8434.51	85267.9	8697.78	0.475605	0.634356	1		0.00576858	0.000610379	0.00583056	0.000469221	0.010695	0.991467	1
NB	580	79500	3140.76	281.905	2945.62	286.86	-2.69781	0.00697978	0.253599		0.000215227	2.13804e-05	0.000201643	1.78535e-05	0.00178192	0.998578	1
SAG	271	79600	2401.48	251.04	2406.19	266.531	0.0721894	0.942451	1		0.000164396	1.69753e-05	0.00016466	1.65596e-05	0.00147434	0.998824	1
PBG	874	79700	1640	151.145	1633.38	153.295	-0.171692	0.86368	1		0.000112322	1.09005e-05	0.000111798	9.37405e-06	-0.0260483	0.979219	1
MEV	460	79800	3141.69	522.42	3169.31	527.235	0.20959	0.833988	1		0.000214053	2.84682e-05	0.000216328	3.06493e-05	-0.00345525	0.997243	1
MBmot	323	79900	1.07478e+06	199272	1.0859e+06	165464	0.242716	0.808226	1		0.07306	0.0102191	0.0740532	0.00863982	0	1	1
SNr	381	80000	35640.6	2890.7	36726.8	2656.63	1.56133	0.118446	1		0.00243908	0.00018314	0.00251914	0.00021948	0.00426174	0.9966	1
VTA	749	80100	44241.7	9717.06	43922	10136.3	-0.123787	0.901484	1		0.00300464	0.000530971	0.00298387	0.000577815	-0.00152682	0.997756	1
RR	246	80200	14835.9	1637.38	14693.7	1250.1	-0.394213	0.693424	1		0.00101272	7.68703e-05	0.00100625	8.04684e-05	-0.00136353	0.998912	1
MRN	128	80300	233089	46621.3	230904	34209.7	-0.21766	0.827694	1		0.015836	0.00240681	0.0157389	0.00166941	-0.0100045	0.992018	1
MRNmg	548	80500	36.4828	5.38928	39.0625	4.62767	1.63546	0.101953	1		2.49097e-06	3.17684e-07	2.67737e-06	3.2302e-07	0.000207016	0.999835	1
SCm	294	80700	280504	56425.2	281563	50833.3	0.0780091	0.937821	1		0.0190537	0.00300678	0.0192025	0.00292455	-0.00211013	0.998316	1
SCdg	26	80800	99571.1	23196.1	99819.5	19988.2	0.0454439	0.963753	1		0.00675684	0.00129461	0.00680622	0.00117984	-0.00148059	0.998819	1
SCdw	42	80900	6115.31	1670.43	6063.72	1410.56	-0.13249	0.894597	1		0.000414355	9.65349e-05	0.000412851	8.33484e-05	-0.000400792	0.99968	1
SCiw	17	81000	32769	6080.58	32959.3	5841.63	0.125571	0.900071	1		0.00222824	0.000326033	0.00225012	0.000350025	0.00152682	0.999319	1
SCig	10	81100	142048	26055.9	142720	24124.1	0.105939	0.915631	1		0.0096543	0.00133201	0.00973333	0.00135013	0.0013073	0.998957	1
SCig-a	494	81200	23094.4	4308.2	23047.3	4099.43	-0.0443452	0.964629	1		0.00156973	0.000225187	0.00157142	0.000231048	-0.00574648	0.995415	1
SCig-b	503	81300	50160.3	9829.26	49527.2	7783.69	-0.287117	0.774022	1		0.00340795	0.000509113	0.00337877	0.000424146	-0.00212728	0.998303	1
SCig-c	511	81400	18920.4	4338.38	19328.8	4071.39	0.38949	0.696914	1		0.00128413	0.000238171	0.00131618	0.000233973	0.0112406	0.991031	1
PAG	795	81500	350870	72369	360882	66986.3	0.569583	0.568961	1		0.023847	0.00398165	0.0246047	0.0038468	-0.00308758	0.997536	1
PRC	50	81600	4794.59	580.448	4986.78	647.406	1.25547	0.209307	1		0.000327002	2.6011e-05	0.000340572	3.47228e-05	0.00376948	0.996992	1
INC	67	81700	2925.62	276.07	2926.38	287.843	0.0106543	0.991499	1		0.000199799	1.21325e-05	0.000200084	1.46647e-05	0.00152682	0.996992	1
ND	587	81800	6680.38	663.671	6825.62	771.421	0.812995	0.416221	1		0.000456318	3.24162e-05	0.000467055	4.71778e-05	-0.00152682	0.995822	1
PRT	1100	81900	71435.4	11545.7	72295.3	8450.34	0.345213	0.729934	1		0.00486156	0.000554294	0.00493614	0.000402085	-0.00917094	0.992683	1
APN	215	82000	33807.7	4604.85	34236.3	3500.96	0.424501	0.671201	1		0.00230456	0.000224683	0.0023423	0.00020285	0.0140255	0.98881	1
MPT	531	82100	7443.62	1107.82	7795.94	1153.5	1.28336	0.199365	1		0.000507377	5.54324e-05	0.00053276	6.92113e-05	0.016507	0.98683	1
NOT	628	82200	6081.48	892.02	6028.12	708.35	-0.26237	0.793036	1		0.000414189	4.32605e-05	0.000412089	4.01989e-05	-0.00375319	0.997005	1
NPC	634	82300	15767.9	3695.75	15914.8	2962.96	0.180812	0.856515	1		0.00106986	0.000195164	0.00108287	0.000154262	-0.0143028	0.988588	1
OP	706	82400	5153.17	1162.28	5206.06	1118.96	0.184191	0.853864	1		0.000350073	6.41263e-05	0.000354446	6.46924e-05	1.14474e-07	1	1
PPT	1061	82500	3181.45	941.806	3114.12	765.634	-0.315725	0.752211	1		0.000215505	5.44892e-05	0.000211686	4.44126e-05	4.46639e-05	0.999964	1
CUN	616	82600	10133.5	1030.98	10347.9	1385.27	0.700155	0.483831	1		0.000693494	6.84984e-05	0.000708029	8.88728e-05	-0.00854042	0.993186	1
RN	214	82700	18348.5	5108.73	18439.2	4609.41	0.0744121	0.940682	1		0.00124283	0.000289027	0.00125159	0.000262658	0.00155278	0.998761	1
III	35	82800	4396.31	696.196	4536.88	801.931	0.76962	0.441525	1		0.000299868	3.97712e-05	0.00031016	5.02364e-05	0	1	1
EW	975	82900	4005.59	464.192	4079.47	535.393	0.600718	0.548028	1		0.00027352	2.41913e-05	0.000279093	3.28054e-05	-0.00109719	0.999125	1
IV	115	83000	734.207	134.033	768.938	138.061	1.02482	0.305446	1		5.00224e-05	7.68233e-06	5.25402e-05	8.6168e-06	-0.00152682	0.9991	1
VTN	757	83100	4022.93	680.397	4153.69	724.244	0.750216	0.453125	1		0.000273944	3.59914e-05	0.000283345	4.12865e-05	-0.00115812	0.999076	1
AT	231	83200	2257.45	372.801	2332.44	384.306	0.800387	0.423487	1		0.000153762	1.99022e-05	0.000159179	2.18778e-05	-0.002509	0.997998	1
LT	66	83300	260.517	21.0707	259.125	24.7331	-0.23994	0.810377	1		1.78369e-05	1.47575e-06	1.77723e-05	1.87851e-06	-0.00123239	0.999017	1
MBsta	348	83700	89620.4	10745.9	90508.5	9957.43	0.343673	0.731092	1		0.00611324	0.000492589	0.00618606	0.000519798	0.00651927	0.994798	1
SNc	374	83800	11140.6	1577.14	11393.3	1223.13	0.740765	0.458836	1		0.000759667	7.79108e-05	0.000779043	6.44525e-05	-0.00234214	0.998131	1
PPN	1052	83900	16790.1	2151.74	16953.6	2027.29	0.310112	0.756476	1		0.00114489	0.000103325	0.00115939	0.000120004	-0.00419167	0.996656	1
RAmb	165	84000	61689.8	7790.9	62161.6	8136.02	0.239811	0.810477	1		0.00420868	0.000383857	0.00424764	0.000453038	-0.00135085	0.998922	1
IF	12	84100	2920.76	328.733	2881.91	351.019	-0.463921	0.642704	1		0.000199481	1.67455e-05	0.000197083	2.04764e-05	-0.000372776	0.999703	1
IPN	100	84200	29325.3	3749.75	28449.7	4938.27	-0.79119	0.428833	1		0.00200071	0.00018724	0.00194258	0.000294946	-0.000271015	0.999784	1
RL	197	84300	3504.93	366.761	3532.75	405.959	0.290343	0.771554	1		0.000239384	1.79255e-05	0.000241778	2.49443e-05	-0.000686028	0.999453	1
CLI	591	84400	10803	1310.75	11060.8	1524.81	0.742456	0.457811	1		0.000737729	6.93864e-05	0.000756624	9.25181e-05	-0.00768893	0.993865	1
DR	872	84500	15135.7	2966.02	16236.5	3438.28	1.39883	0.161863	1		0.00103137	0.000175358	0.00110957	0.000223423	0.00131316	0.998952	1
HB	1065	84600	1.41358e+06	172123	1.44662e+06	222180	0.648869	0.516423	1		0.0967481	0.0115897	0.0988976	0.0137153	-0.000130035	0.999896	1
P	771	84700	1.03795e+06	154282	1.05793e+06	150325	0.512891	0.608028	1		0.0706776	0.00755714	0.072125	0.00735436	0.00152682	0.998281	1
P-sen	1132	84800	125753	11950.4	128813	12459.7	0.99494	0.319766	1		0.00859377	0.000636762	0.00881653	0.000753981	-0.00417947	0.996665	1
NLL	612	84900	25233.7	2559.37	25391.9	2848.79	0.234005	0.814981	1		0.00172661	0.00016838	0.00173848	0.000183585	0.00657735	0.994752	1
NLLd	82	85000	6028.66	627.637	6163.31	797.195	0.754201	0.450728	1		0.000412462	4.06946e-05	0.000421702	5.04428e-05	-0.000645461	0.999485	1
NLLh	90	85100	1494.9	171.568	1510.81	189.937	0.352658	0.724345	1		0.000102307	1.15133e-05	0.000103367	1.17575e-05	-0.000472171	0.999623	1
NLLv	99	85200	17710.1	1870.89	17717.8	1997.74	0.0159278	0.987292	1		0.00121184	0.000123986	0.00121341	0.000131516	0.00165086	0.998683	1
PSV	7	85300	38960.8	4578.02	41098.6	4234	1.92104	0.054727	1		0.00266231	0.000262956	0.00281394	0.000267652	-0.00253231	0.99798	1
PB	867	85400	29117.1	3583.8	29772.6	4175.22	0.666007	0.505407	1		0.00198692	0.0001863	0.00203496	0.000250922	-0.00152682	0.998717	1
KF	123	85500	4702.03	562.999	4895.94	664.841	1.24469	0.213247	1		0.000320918	2.92418e-05	0.00033469	3.9859e-05	-0.000683956	0.999454	1
PBl	881	85600	16098.8	1867.47	16311.7	2296.47	0.403394	0.686658	1		0.00109913	9.94796e-05	0.00111524	0.000141371	0.00711657	0.994322	1
PBlc	860	85700	5210	650.24	5249.81	752.335	0.224814	0.822124	1		0.000355564	3.46672e-05	0.00035882	4.53405e-05	0.00130817	0.998956	1
PBld	868	85800	2262.48	259.364	2289.84	328.582	0.365327	0.714867	1		0.000154516	1.43127e-05	0.000156582	2.05596e-05	-0.00471569	0.996237	1
PBle	875	85900	2302.97	275.772	2353.91	336.704	0.654954	0.512498	1		0.000157201	1.46644e-05	0.000160924	2.07558e-05	0.00116744	0.999069	1
PBls	883	86000	3217.9	350.396	3256.66	470.187	0.372984	0.70916	1		0.000219931	2.04739e-05	0.000222756	2.99425e-05	0.00118927	0.999051	1
PBlv	891	86100	3105.41	387.215	3161.47	450.134	0.528208	0.597355	1		0.000211922	2.03915e-05	0.000216155	2.77872e-05	0.00552528	0.995591	1
PBm	890	86200	8316.31	1257.31	8564.97	1309.59	0.762905	0.44552	1		0.000566872	6.76447e-05	0.000585029	7.71179e-05	0.00355812	0.997161	1
PBme	899	86300	880.138	122.783	911.688	141.154	0.935735	0.34941	1		6.0041e-05	6.69138e-06	6.22602e-05	8.27229e-06	0	1	1
PBmm	915	86400	7436.17	1141.49	7653.28	1175.02	0.738753	0.460057	1		0.000506831	6.1579e-05	0.000522769	6.93592e-05	0.0188605	0.984952	1
SOC	398	86600	32441.1	3619.01	32550.3	3303.15	0.127006	0.898936	1		0.00221793	0.000215006	0.00222915	0.000215749	0.000286703	0.999771	1
POR	122	86700	27472.8	2970.63	27497.8	2841.05	0.0347473	0.972281	1		0.00187854	0.00017772	0.00188336	0.000188062	-0.00189436	0.998489	1
SOCm	105	86800	2205.45	551.615	2240.81	397.006	0.283689	0.776649	1		0.000150186	3.40724e-05	0.000152803	2.22113e-05	-0.000910926	0.999273	1
SOCl	114	86900	2762.83	308.217	2811.62	346.649	0.584437	0.558927	1		0.000189205	2.16614e-05	0.000192988	2.63936e-05	0.00370613	0.997043	1
P-mot	987	87000	375938	67487.9	385579	67859.2	0.552164	0.580836	1		0.02557	0.00358968	0.0262515	0.00360215	0.00350228	0.997206	1
B	280	87100	1590.21	704.125	1629.38	662.653	0.217163	0.828081	1		0.000107202	4.41892e-05	0.000110229	4.1654e-05	0.00999979	0.992021	1
DTN	880	87200	7083.38	1335.14	7290.12	1438.14	0.590364	0.554947	1		0.000482294	7.47925e-05	0.000497384	8.67659e-05	0.0150561	0.987987	1
PCG	898	87400	41879.2	9011.02	42859.7	9109.23	0.420912	0.673819	1		0.00284696	0.00051518	0.0029188	0.000529613	-0.000136474	0.999891	1
PG	931	87500	53458.1	10903.5	55044.4	11904.3	0.53422	0.593189	1		0.0036324	0.00059578	0.00374201	0.000673076	0.00166498	0.998672	1
PRNc	1093	87600	195976	37268.3	199908	33552.6	0.427773	0.668816	1		0.0133324	0.00207644	0.0136137	0.00175464	-0.00483379	0.996143	1
SG	318	87800	1096.83	357.795	1130	428.517	3.8757	0.000106319	0.00455275		7.53129e-05	2.42836e-05	7.74625e-05	2.87667e-05	0.00039455	0.999685	1
SUT	534	88000	4885.14	802.244	5130.09	825.408	1.18464	0.236158	1		0.000332903	4.44112e-05	0.000350435	4.96035e-05	0.0027192	0.99783	1
TRN	574	88100	53237.4	9598.07	54810.2	12533.5	0.543249	0.586958	1		0.00361997	0.00049897	0.00372653	0.000725219	-0.00121943	0.999027	1
V	621	88200	16731.3	3092.47	17777	2894.32	1.38033	0.167484	1		0.00114058	0.000183609	0.00121489	0.000178109	-6.83373e-05	0.999945	1
P-sat	1117	88300	233279	47389.3	235079	43153.4	0.156392	0.875724	1		0.0158405	0.00249589	0.0159978	0.0022769	-0.00101938	0.999187	1
CS	679	88400	43674.2	6560.18	44753	7642.38	0.619773	0.535407	1		0.00297581	0.000326727	0.00305331	0.000431521	0.00178494	0.998576	1
CSl	137	88500	21691.3	3242.74	22112.2	3826.77	0.47959	0.631519	1		0.00147791	0.000161598	0.00150806	0.000214427	0.00155072	0.998763	1
CSm	130	88600	21982.9	3338.78	22640.8	3941.29	0.743399	0.45724	1		0.0014979	0.000166945	0.00154525	0.000227582	0.0267986	0.97862	1
LC	147	88700	2175.86	715.663	2126	643.005	-0.301374	0.76313	1		0.000147334	4.32258e-05	0.000144275	3.78296e-05	0.00701767	0.994401	1
LDT	162	88800	8876.55	2208.86	9062.19	2245.85	0.321367	0.747933	1		0.000601984	0.000126979	0.000616307	0.000134192	0.000800126	0.999362	1
NI	604	88900	9389.24	1951.47	9870.41	2069.55	0.940993	0.346708	1		0.000638919	0.000112842	0.00067255	0.000122166	0.00492637	0.996069	1
PRNr	146	89000	159957	35748.7	159753	31079.9	-0.023797	0.981015	1		0.010852	0.00194113	0.0108643	0.00165808	0.00420834	0.996642	1
RPO	238	89100	4771.17	812.585	5042.56	1001.1	1.20116	0.229691	1		0.000324964	4.39889e-05	0.000343804	5.87256e-05	-0.00152682	0.99328	1
SLC	350	89200	1046.45	191.322	1094.31	204.155	0.948854	0.342695	1		7.12343e-05	1.07301e-05	7.46705e-05	1.22489e-05	0.0126371	0.989917	1
SLD	358	89300	3388.24	1370.49	3377.56	1232.38	-0.0327591	0.973867	1		0.000228337	8.32761e-05	0.000228569	7.44403e-05	0.00114958	0.999083	1
MY	354	89400	375631	194926	388687	208388	0.221845	0.824434	1		0.0260705	0.0140382	0.0267726	0.0145492	0.00140103	0.998882	1
MY-sen	386	89500	60946.5	17619.5	63143.2	18625.4	0.469512	0.638704	1		0.00420447	0.00133151	0.00433421	0.00130564	-0.00152682	0.997366	1
AP	207	89600	1	0	1	0	0	1	1		0	0	0	0	-0.0052005	0.995851	1
CN	607	89700	35769.2	10038.9	37223.1	9630.13	0.546299	0.58486	1		0.00246506	0.000747184	0.00255709	0.000681035	-0.0228397	0.981778	1
CNlam	112	89800	698.759	392.927	727.438	406.188	4.18615	2.83723e-05	0.00125994		4.84594e-05	2.78779e-05	5.007e-05	2.79987e-05	-0.00152682	0.990366	1
CNspg	560	89900	1541.38	166.636	1647.06	198.645	2.27454	0.0229334	0.743168		0.00010519	7.6998e-06	0.000112643	1.17422e-05	0.00131224	0.998953	1
DCO	96	90000	11280.7	6044.94	11218.8	5867.8	-0.0340603	0.972829	1		0.000783795	0.000436789	0.000773348	0.000409873	0.00143663	0.998854	1
VCO	101	90100	22248.4	4088.93	23629.9	4019.37	1.27711	0.201563	1		0.00152761	0.000304201	0.00162103	0.000284483	0.000963942	0.999231	1
DCN	720	90200	1	0	1	0	0	1	1		0	0	0	0	0.00618911	0.995062	1
CU	711	90300	1	0	1	0	0	1	1		0	0	0	0	-0.00163308	0.998697	1
GR	1039	90400	1	0	1	0	0	1	1		0	0	0	0	-0.0252988	0.979817	1
ECU	903	90500	48.7241	153.493	94	292.566	1.1548	0.248171	1		3.66409e-06	1.22047e-05	6.7044e-06	2.11199e-05	0.00121859	0.999028	1
NTB	642	90600	14758.6	3071.61	14706.1	3215	-0.0624532	0.950202	1		0.00100344	0.00017491	0.000999762	0.000186441	0.00945232	0.992458	1
NTS	651	90700	727.276	1042.56	779.75	1418.89	0.127055	0.898897	1		5.2244e-05	7.70888e-05	5.47145e-05	0.000100511	0.00528728	0.995781	1
NTSce	659	90800	1	0	1	0	0	1	1		0	0	0	0	-0.00132302	0.998944	1
NTSco	666	90900	1	0	1	0	0	1	1		0	0	0	0	-0.0231603	0.981522	1
NTSge	674	91000	1	0	1	0	0	1	1		0	0	0	0	0	1	1
NTSl	682	91100	67.4483	230.159	130.156	397.133	1.11479	0.264939	1		5.02102e-06	1.75916e-05	9.24234e-06	2.82252e-05	0.00415516	0.996685	1
NTSm	691	91200	660.655	877.609	650.406	1079.03	-0.0289534	0.976902	1		4.72229e-05	6.40437e-05	4.54722e-05	7.60716e-05	-0.00118951	0.999051	1
SPVC	429	91300	4.13793	1.90346	3.75	1.64611	-0.762494	0.445765	1		2.78028e-07	1.32391e-07	2.51711e-07	1.23222e-07	0.00152682	0.999395	1
SPVI	437	91400	878.276	2390.79	1138.34	3121.1	0.386789	0.698912	1		6.43687e-05	0.000175629	8.04658e-05	0.000220885	-0.000327136	0.999739	1
SPVO	445	91500	8762.45	7213.37	9200.34	7250.4	18.0073	1.70713e-72	1.46204e-70		0.000615426	0.000518167	0.000635218	0.00050215	-0.00160703	0.998718	1
SPVOcdm	77	91600	227.241	453.021	245.188	486.092	0.128024	0.89813	1		1.6415e-05	3.28746e-05	1.71602e-05	3.42991e-05	3.44058e-05	0.999973	1
SPVOmdmd	53	91700	746.552	805.424	682.812	813.027	-9.30581	1.32978e-20	8.39163e-19		5.27942e-05	5.74726e-05	4.71548e-05	5.66674e-05	0	1	1
SPVOmdmv	61	91800	853.31	953.588	809.844	991.566	-5.88163	4.06254e-09	2.02958e-07		6.05151e-05	6.83274e-05	5.59035e-05	6.90653e-05	-0.00025836	0.999794	1
SPVOrdm	45	91900	1789.28	1079.15	1943.88	1116.99	13.9374	3.75414e-44	3.00081e-42		0.000124007	7.58056e-05	0.000134297	7.76595e-05	-0.00499172	0.996017	1
SPVOvl	69	92000	5147.83	4332.13	5520.44	4327.46	19.875	6.69906e-88	7.30198e-86		0.000361694	0.0003106	0.000380703	0.00029809	0.00921084	0.992651	1
MY-mot	370	92200	223791	128494	230822	137400	0.164813	0.869091	1		0.0155475	0.00917048	0.0159139	0.0095763	-0.00212377	0.998305	1
VI	653	92300	1208.24	384.622	1210.97	445.644	0.305834	0.759731	1		8.29419e-05	2.62603e-05	8.29361e-05	2.982e-05	-0.000235987	0.999812	1
VII	661	92500	15037.8	8114.26	15457.9	7568.84	13.2602	3.93665e-40	2.95003e-38		0.00104247	0.00057678	0.00106327	0.00052542	0.00485947	0.996123	1
ACVII	576	92600	430.724	136.028	439.75	113.999	0.189119	0.85	1		2.95907e-05	9.54383e-06	3.02201e-05	8.10406e-06	-0.00443853	0.996459	1
AMB	135	92800	139.69	448.428	224.969	612.347	0.783535	0.433313	1		1.00685e-05	3.19989e-05	1.58021e-05	4.30501e-05	-0.00152682	0.996459	1
AMBd	939	92900	24.6207	91.15	46.25	157.838	1.17103	0.241586	1		1.71686e-06	6.45756e-06	3.19677e-06	1.10575e-05	-0.00152682	0.995822	1
AMBv	143	93000	115.966	360.093	179.562	459.731	0.733516	0.463244	1		8.3516e-06	2.57563e-05	1.26053e-05	3.23912e-05	-0.00192045	0.998468	1
DMX	839	93100	1	0	1	0	0	1	1		0	0	0	0	-0.00131859	0.998948	1
GRN	1048	93300	58198.3	39674.3	61163.7	42767.7	0.175627	0.860587	1		0.0040557	0.00281482	0.00422071	0.00297289	-0.00164281	0.998689	1
ICB	372	93400	195.517	182.998	165.844	173.985	-8.61734	6.85298e-18	4.10836e-16		1.36624e-05	1.27697e-05	1.15377e-05	1.21973e-05	0.00858136	0.993153	1
IO	83	93500	116.69	594.648	495.188	1650.86	2.20377	0.0275404	0.805389		8.02729e-06	4.11667e-05	3.43888e-05	0.000114735	-0.0157716	0.987417	1
IRN	136	93600	23793.6	15559	24919.6	16795.8	0.182072	0.855526	1		0.00165265	0.00109729	0.00171756	0.00116531	0.00930895	0.992573	1
ISN	106	93700	1314.45	551.322	1366.22	622.077	5.51208	3.5462e-08	1.70076e-06		9.05989e-05	3.86441e-05	9.41019e-05	4.32802e-05	6.2416e-05	0.99995	1
LIN	203	93800	2.62069	8.72768	10.7188	38.5003	3.34165	0.000832811	0.0344324		1.14555e-07	6.16896e-07	6.85095e-07	2.72032e-06	-0.00152682	0.998381	1
LRN	235	93900	1	0	1	0	0	1	1		0	0	0	0	-0.00399499	0.996812	1
LRNm	955	94000	1	0	1	0	0	1	1		0	0	0	0	-0.00675482	0.99461	1
LRNp	963	94100	1	0	1	0	0	1	1		0	0	0	0	-0.00154034	0.998771	1
MARN	307	94200	22182.9	13389.1	23899.9	13854	44.0614	0	0		0.00154133	0.000949694	0.00164262	0.000957304	-0.00176467	0.998592	1
MDRN	395	94300	1	0	1	0	0	1	1		0	0	0	0	0.00228968	0.998173	1
MDRNd	1098	94400	1	0	1	0	0	1	1		0	0	0	0	-0.00261059	0.997917	1
MDRNv	1107	94500	1	0	1	0	0	1	1		0	0	0	0	0.00194573	0.998448	1
PARN	852	94600	20409.8	9543.12	21141.3	10445.1	0.212609	0.831632	1		0.00141631	0.000699372	0.00145802	0.00073462	-0.000265706	0.999788	1
PAS	859	94700	1	0	1	0	0	1	1		0	0	0	0	-0.00176083	0.998595	1
PGRN	938	94800	9253.93	9980.27	9933.34	11839.4	27.0181	9.05511e-161	1.20634e-158		0.000652891	0.000712403	0.000690418	0.00083012	0.00157192	0.998746	1
PGRNd	970	94900	5660.76	5181.91	5568.28	5888.81	-4.81411	1.47856e-06	6.81846e-05		0.000398586	0.000371271	0.000387862	0.000414698	-0.00469881	0.996251	1
PGRNl	978	95000	3593.45	5125.16	4365.31	6222.13	0.405935	0.684791	1		0.000254305	0.000363587	0.000302556	0.000434724	6.18004e-05	0.999951	1
PHY	154	95100	9362.76	7326.7	8895.12	7808.55	-19.0973	2.66127e-81	2.45451e-79		0.000656095	0.00052213	0.000618655	0.000549095	-0.00109508	0.999126	1
NR	177	95300	1	0	11.6875	42.3605	5.92929	3.04252e-09	1.58608e-07		0	0	7.4964e-07	2.96463e-06	0.0140833	0.988764	1
PRP	169	95400	9362.76	7326.7	8884.38	7784.95	-19.5422	4.80717e-85	4.80317e-83		0.000656095	0.00052213	0.000617905	0.00054746	0.0125554	0.989983	1
PPY	1069	95600	1385.9	1683.19	1601.19	1801.09	0.338071	0.73531	1		9.76434e-05	0.000119364	0.000110558	0.00012541	0.0117247	0.990645	1
VNC	701	95900	59611.5	24750.5	58766.1	26208.4	-0.107156	0.914666	1		0.00411647	0.00176271	0.00404383	0.001824	0.00951827	0.992406	1
LAV	209	96000	11713.6	5268.76	11867.3	5848.53	0.0670766	0.946521	1		0.00080978	0.00037281	0.000817546	0.000404824	0.000106319	0.999915	1
MV	202	96100	30251.4	16256.8	29639.8	16830.9	-0.119344	0.905003	1		0.00209153	0.00113585	0.00204059	0.00116377	-0.000903809	0.999279	1
SPIV	225	96200	3658.62	3961.58	3173.69	4260.24	-32.3853	4.41498e-230	6.61696e-228		0.000259727	0.000286023	0.000221803	0.000300831	0.00245909	0.998038	1
SUV	217	96300	13988.3	3016.17	14085.8	3123.51	0.107763	0.914183	1		0.000955439	0.000193984	0.000963888	0.000204902	0.00016352	0.99987	1
x	765	96400	688.207	704.605	641.25	716.859	-7.10773	1.17971e-12	6.73558e-11		4.86304e-05	5.03263e-05	4.44738e-05	5.01997e-05	0.00500984	0.996003	1
XII	773	96500	1	0	17.4062	64.6359	6.54037	6.1368e-11	3.34456e-09		0	0	1.15207e-06	4.54407e-06	0.00152682	0.997451	1
y	781	96600	463.103	353.996	476.531	357.177	2.41515	0.0157288	0.538823		3.22585e-05	2.46665e-05	3.29255e-05	2.47934e-05	0.00137982	0.998899	1
MY-sat	379	96800	17385.6	4614.86	17641.8	5175.7	0.145078	0.884649	1		0.00119613	0.0003343	0.00120852	0.000357089	-0.0109467	0.991266	1
RM	206	96900	15423.4	3718.68	15460.9	4144.07	0.0258447	0.979381	1		0.00106015	0.00026877	0.00105845	0.000283184	-0.00969355	0.992266	1
RPA	230	97000	1924.55	904.386	2041.38	1023	10.2231	1.56239e-24	1.10194e-22		0.000133304	6.48603e-05	0.000140244	7.12116e-05	-0.00633508	0.994945	1
RO	222	97100	38.5517	167.666	140.312	392.403	2.21684	0.0266339	0.798352		2.68491e-06	1.16947e-05	9.82183e-06	2.74003e-05	-0.0110876	0.991154	1
fiber tracts	1009	97200	1087.66	249.389	1039.59	254.199	-0.674291	0.500126	1		7.40923e-05	1.57619e-05	7.11422e-05	1.67274e-05	-0.00523743	0.995821	1
cm	967	97300	1045.69	245.17	998.156	251.796	-0.671337	0.502006	1		7.1243e-05	1.56246e-05	6.8324e-05	1.66565e-05	-0.0029316	0.997661	1
drt	792	102000	1043.83	245.27	996.656	251.842	-0.665906	0.505471	1		7.1115e-05	1.56323e-05	6.82214e-05	1.66593e-05	-0.00472945	0.996226	1
cett	932	102100	1043.83	245.27	996.656	251.842	-0.665906	0.505471	1		7.1115e-05	1.56323e-05	6.82214e-05	1.66593e-05	-0.00826619	0.993405	1
fpr	586	102500	21.0345	3.68862	23.2188	4.99506	1.80817	0.0705795	1		1.43697e-06	2.37151e-07	1.58371e-06	3.06342e-07	-0.0286901	0.977112	1
dc	514	102600	1022.79	244.639	973.438	250.641	-0.695938	0.486468	1		6.9678e-05	1.56289e-05	6.66377e-05	1.66138e-05	-0.0338366	0.973007	1
sst	871	103100	1.89655	0.488791	1.65625	0.545325	-0.703858	0.481521	1		1.28007e-07	4.03392e-08	1.02535e-07	5.46316e-08	0	1	1
stp	277	103800	1.89655	0.488791	1.65625	0.545325	-0.703858	0.481521	1		1.28007e-07	4.03392e-08	1.02535e-07	5.46316e-08	0	1	1
lfbs	983	106000	20.2759	5.21602	19.5938	5.24779	-0.516575	0.605453	1		1.37622e-06	2.99347e-07	1.33125e-06	3.13792e-07	0	1	1
cst	784	106900	20.2759	5.21602	19.5938	5.24779	-0.516575	0.605453	1		1.37622e-06	2.99347e-07	1.33125e-06	3.13792e-07	0	1	1
cstu	1028	107900	20.2759	5.21602	19.5938	5.24779	-0.516575	0.605453	1		1.37622e-06	2.99347e-07	1.33125e-06	3.13792e-07	0.00627221	0.994996	1
mfbs	991	110500	21.6897	5.31913	21.8438	5.2616	0.115382	0.908142	1		1.47306e-06	3.13895e-07	1.48699e-06	3.14093e-07	0.00885396	0.992936	1
mfbc	768	110600	1.89655	1.01224	1.96875	0.932716	0.202455	0.839561	1		1.08374e-07	8.63174e-08	1.12115e-07	8.74874e-08	-0.000898508	0.999283	1
mfsbshy	824	112700	20.069	4.78786	20.1875	4.97372	0.0962011	0.923361	1		1.36469e-06	2.87446e-07	1.37488e-06	3.01596e-07	-0.0131005	0.989548	1
poc	174	113000	11.0345	3.0529	10.5625	3.5645	-0.560389	0.575214	1		7.54492e-07	2.08079e-07	7.16202e-07	2.30813e-07	-0.0198996	0.984123	1
php	182	113700	9.03448	3.56053	9.65625	3.0226	0.749125	0.453782	1		6.10194e-07	2.21307e-07	6.58675e-07	1.93937e-07	-0.0200086	0.984036	1
